# Supplementary material for: 2-(4-Fluoro­phen­yl)-5-iodo-3-isopropyl­sulfonyl-1-benzofuran
Source: Acta Crystallogr Sect E Struct Rep Online. 2012 Oct 20;68(Pt 11):o3192. doi: 10.1107/S1600536812043218 (PMC3515283; doi:10.1107/S1600536812043218)
Supplement: Supplementary file 1 [file e-68-o3192-sup1.cif]

##############################################################################
#                                                                            #
# This CIF contains the data in a paper accepted for publication in          #
# Acta Crystallographica Section E. It conforms to the requirements of       #
# Notes for Authors for Acta Crystallographica Section E, and has been       #
# peer reviewed under the auspices of the IUCr Commission on Journals.       #
#                                                                            #
# Full details of the Crystallographic Information File format               #
# are given in the paper "The Crystallographic Information File (CIF):       #
# a New Standard Archive File for Crystallography" by S. R. Hall, F. H.      #
# Allen and I. D. Brown [Acta Cryst. (1991), A47, 655-685].                  #
#                                                                            #
# The current version of the core CIF dictionary is obtainable from          #
# ftp://ftp.iucr.org/pub/cif_core.dic.                                       #
#                                                                            #
# Software is freely available for graphical display of the structure(s)     #
# in this CIF. For information consult the CIF software page                 #
# http://www.iucr.org/resources/cif/software.                                #
#                                                                            #
# This file may be used for bona fide research purposes within the           #
# scientific community so long as proper attribution is given to the journal # 
# article from which it was obtained.                                        #
#                                                                            #
##############################################################################
data_global
_audit_creation_method     'form.cif (version 2.0)'
_journal_data_validation_number     ?
_journal_date_recd_electronic     2012-10-15
_journal_date_accepted     2012-10-17
_journal_name_full     'Acta Crystallographica, Section E'
_journal_year     2012
_journal_volume     68
_journal_issue     11
_journal_page_first     o3192
_journal_page_last     o3192
_journal_paper_category     QO
_journal_paper_doi     10.1107/S1600536812043218
_journal_coeditor_code     LD2079
_publ_contact_author_name     'Prof. Uk Lee'
_publ_contact_author_address
;
 Department of Chemistry, Pukyong National University, 599-1 Daeyeon 3-dong
 Nam-gu, Busan 608-737, Republic of Korea
;
_publ_contact_author_email     'uklee@pknu.ac.kr'
_publ_contact_author_fax     '+82-51-629-5583'
_publ_contact_author_phone     '+82-51-629-5596'
_publ_section_title
;
2-(4-Fluorophenyl)-5-iodo-3-isopropylsulfonyl-1-benzofuran
;
loop_
    _publ_author_name
    _publ_author_address
    'Choi, Hong Dae'
;
 Department of Chemistry, Dongeui University, San 24 Kaya-dong
 Busanjin-gu, Busan 614-714, Republic of Korea
;
    'Seo, Pil Ja'
;
 Department of Chemistry, Dongeui University, San 24 Kaya-dong
 Busanjin-gu, Busan 614-714, Republic of Korea
;
    'Lee, Uk'
;
 Department of Chemistry, Pukyong National University,
 599-1 Daeyeon 3-dong
 Nam-gu, Busan 608-737, Republic of Korea
;
data_I
_chemical_name_systematic
;
2-(4-Fluorophenyl)-5-iodo-3-isopropylsulfonyl-1-benzofuran
;
_chemical_name_common     ?
_chemical_formula_moiety     'C17 H14 F I O3 S'
_chemical_formula_sum     'C17 H14 F I O3 S'
_chemical_formula_iupac     'C17 H14 F I O3 S'
_chemical_formula_weight     444.24
_chemical_melting_point     422.5
_symmetry_cell_setting     triclinic
_symmetry_space_group_name_H-M     'P -1'
_symmetry_space_group_name_Hall     '-P 1'
loop_
    _symmetry_equiv_pos_as_xyz
    'x, y, z'
    '-x, -y, -z'
_cell_length_a     11.7419(2)
_cell_length_b     12.8226(2)
_cell_length_c     12.8474(2)
_cell_angle_alpha     66.5760(10)
_cell_angle_beta     82.7030(10)
_cell_angle_gamma     67.7690(10)
_cell_volume     1642.36(5)
_cell_formula_units_Z     4
_cell_measurement_reflns_used     9874
_cell_measurement_theta_min     2.51
_cell_measurement_theta_max     28.29
_cell_measurement_temperature     173(2)
_exptl_crystal_description     'block'
_exptl_crystal_colour     'colourless'
_exptl_crystal_size_max     0.309
_exptl_crystal_size_mid     0.219
_exptl_crystal_size_min     0.216
_exptl_crystal_density_diffrn     1.797
_exptl_crystal_density_meas     ?
_exptl_crystal_density_method     'not measured'
_exptl_crystal_F_000     872
_exptl_absorpt_coefficient_mu     2.098
_exptl_absorpt_correction_type     multi-scan
_exptl_absorpt_process_details     '(<i>SADABS</i>; Bruker, 2009)'
_exptl_absorpt_correction_T_min     0.5944
_exptl_absorpt_correction_T_max     0.7457
_exptl_special_details
;
;
_diffrn_ambient_temperature     173(2)
_diffrn_radiation_type     MoK\a
_diffrn_radiation_wavelength     0.71073
_diffrn_radiation_source     'rotating anode'
_diffrn_radiation_monochromator     'graphite multilayer'
_diffrn_measurement_device_type     'Bruker SMART APEXII CCD'
_diffrn_measurement_method     '\f and \w scans'
_diffrn_detector_area_resol_mean     10.0
_diffrn_reflns_number     30779
_diffrn_reflns_av_R_equivalents     0.0311
_diffrn_reflns_av_sigmaI/netI     0.0263
_diffrn_reflns_theta_min     1.73
_diffrn_reflns_theta_max     28.30
_diffrn_reflns_theta_full     28.30
_diffrn_measured_fraction_theta_max     0.997
_diffrn_measured_fraction_theta_full     0.997
_diffrn_reflns_limit_h_min     -15
_diffrn_reflns_limit_h_max     15
_diffrn_reflns_limit_k_min     -17
_diffrn_reflns_limit_k_max     16
_diffrn_reflns_limit_l_min     -17
_diffrn_reflns_limit_l_max     17
_diffrn_standards_number     0
_diffrn_standards_interval_count     ?
_diffrn_standards_interval_time     ?
_diffrn_standards_decay_%     ?
_refine_special_details
;
 Refinement of F^2^ against ALL reflections.  The weighted R-factor wR and
 goodness of fit S are based on F^2^, conventional R-factors R are based
 on F, with F set to zero for negative F^2^. The threshold expression of
 F^2^ > 2sigma(F^2^) is used only for calculating R-factors(gt) etc. and is
 not relevant to the choice of reflections for refinement.  R-factors based
 on F^2^ are statistically about twice as large as those based on F, and R-
 factors based on ALL data will be even larger.
;
_reflns_number_total     8149
_reflns_number_gt     7224
_reflns_threshold_expression     I>2\s(I)
_refine_ls_structure_factor_coef     Fsqd
_refine_ls_matrix_type     full
_refine_ls_R_factor_all     0.0293
_refine_ls_R_factor_gt     0.0248
_refine_ls_wR_factor_gt     0.0580
_refine_ls_wR_factor_ref     0.0600
_refine_ls_goodness_of_fit_ref     1.013
_refine_ls_restrained_S_all     1.013
_refine_ls_number_reflns     8149
_refine_ls_number_parameters     419
_refine_ls_number_restraints     0
_refine_ls_hydrogen_treatment     constr
_refine_ls_weighting_scheme     calc
_refine_ls_weighting_details
         'calc w=1/[\s^2^(Fo^2^)+(0.0258P)^2^+0.9670P] where P=(Fo^2^+2Fc^2^)/3'
_atom_sites_solution_hydrogens     difmap
_atom_sites_solution_primary     direct
_atom_sites_solution_secondary     difmap
_refine_ls_shift/su_max     0.001
_refine_ls_shift/su_mean     0.000
_refine_diff_density_max     0.652
_refine_diff_density_min     -0.882
_refine_ls_extinction_method     none
_refine_ls_extinction_coef     ?
loop_
    _atom_type_symbol
    _atom_type_description
    _atom_type_scat_dispersion_real
    _atom_type_scat_dispersion_imag
    _atom_type_scat_source
    'C' 'C' 0.0033 0.0016
                         'International Tables Vol C Tables 4.2.6.8 and 6.1.1.4'
    'H' 'H' 0.0000 0.0000
                         'International Tables Vol C Tables 4.2.6.8 and 6.1.1.4'
    'O' 'O' 0.0106 0.0060
                         'International Tables Vol C Tables 4.2.6.8 and 6.1.1.4'
    'F' 'F' 0.0171 0.0103
                         'International Tables Vol C Tables 4.2.6.8 and 6.1.1.4'
    'S' 'S' 0.1246 0.1234
                         'International Tables Vol C Tables 4.2.6.8 and 6.1.1.4'
    'I' 'I' -0.4742 1.8119
                         'International Tables Vol C Tables 4.2.6.8 and 6.1.1.4'
_computing_data_collection     '<i>APEX2</i> (Bruker, 2009)'
_computing_cell_refinement     '<i>SAINT</i> (Bruker, 2009)'
_computing_data_reduction     '<i>SAINT</i> (Bruker, 2009)'
_computing_structure_solution     '<i>SHELXS97</i> (Sheldrick, 2008)'
_computing_structure_refinement     '<i>SHELXL97</i> (Sheldrick, 2008)'
_computing_molecular_graphics
        '<i>ORTEP-3</i> (Farrugia, 1997) and <i>DIAMOND</i> (Brandenburg, 1998)'
_computing_publication_material     '<i>SHELXL97</i> (Sheldrick, 2008)'
loop_
    _atom_site_type_symbol
    _atom_site_label
    _atom_site_fract_x
    _atom_site_fract_y
    _atom_site_fract_z
    _atom_site_U_iso_or_equiv
    _atom_site_adp_type
    _atom_site_calc_flag
    _atom_site_refinement_flags
    _atom_site_occupancy
    _atom_site_symmetry_multiplicity
    _atom_site_disorder_assembly
    _atom_site_disorder_group
    I I1 0.326089(13) 0.662386(14) 0.466164(12) 0.03553(5) Uani d . 1 2 . .
    I I2 0.737096(13) 0.416299(14) -0.189163(12) 0.03660(5) Uani d . 1 2 . .
    S S1 0.88239(4) 0.60922(4) 0.32898(4) 0.02482(10) Uani d . 1 2 . .
    S S2 0.54126(4) 0.09203(4) 0.24522(4) 0.02417(10) Uani d . 1 2 . .
    F F1 1.12323(18) 0.8849(3) -0.18380(15) 0.0963(8) Uani d . 1 2 . .
    F F2 -0.06003(14) 0.13892(15) 0.42793(13) 0.0525(4) Uani d . 1 2 . .
    O O1 0.64958(12) 0.85328(12) 0.07633(11) 0.0260(3) Uani d . 1 2 . .
    O O2 0.84377(14) 0.51275(13) 0.40782(13) 0.0352(3) Uani d . 1 2 . .
    O O3 0.99193(13) 0.57644(13) 0.26654(13) 0.0328(3) Uani d . 1 2 . .
    O O4 0.26036(12) 0.35894(13) 0.04663(12) 0.0274(3) Uani d . 1 2 . .
    O O5 0.64518(14) 0.04309(14) 0.18388(13) 0.0350(3) Uani d . 1 2 . .
    O O6 0.48419(14) 0.01133(14) 0.32324(13) 0.0342(3) Uani d . 1 2 . .
    C C1 0.75915(17) 0.70959(17) 0.23334(16) 0.0230(4) Uani d . 1 2 . .
    C C2 0.62962(17) 0.73192(16) 0.25781(16) 0.0221(4) Uani d . 1 2 . .
    C C3 0.56186(18) 0.68568(17) 0.35032(17) 0.0249(4) Uani d . 1 2 . .
    H H3 0.6008 0.6255 0.4205 0.030 Uiso calc R 1 2 . .
    C C4 0.43510(18) 0.73193(17) 0.33472(17) 0.0253(4) Uani d . 1 2 . .
    C C5 0.37556(18) 0.82104(18) 0.23277(18) 0.0280(4) Uani d . 1 2 . .
    H H5 0.2884 0.8496 0.2260 0.034 Uiso calc R 1 2 . .
    C C6 0.44196(18) 0.86794(18) 0.14196(17) 0.0276(4) Uani d . 1 2 . .
    H H6 0.4030 0.9292 0.0722 0.033 Uiso calc R 1 2 . .
    C C7 0.56748(17) 0.82128(17) 0.15782(16) 0.0236(4) Uani d . 1 2 . .
    C C8 0.76507(18) 0.78429(18) 0.12401(16) 0.0243(4) Uani d . 1 2 . .
    C C9 0.86352(19) 0.8079(2) 0.04658(16) 0.0293(4) Uani d . 1 2 . .
    C C10 0.9528(2) 0.7157(3) 0.01943(19) 0.0390(5) Uani d . 1 2 . .
    H H10 0.9541 0.6346 0.0539 0.047 Uiso calc R 1 2 . .
    C C11 1.0412(2) 0.7437(3) -0.0595(2) 0.0563(8) Uani d . 1 2 . .
    H H11 1.1036 0.6819 -0.0792 0.068 Uiso calc R 1 2 . .
    C C12 1.0364(3) 0.8610(4) -0.1074(2) 0.0602(9) Uani d . 1 2 . .
    C C13 0.9495(3) 0.9538(3) -0.0828(2) 0.0540(8) Uani d . 1 2 . .
    H H13 0.9490 1.0346 -0.1184 0.065 Uiso calc R 1 2 . .
    C C14 0.8622(2) 0.9275(2) -0.00479(18) 0.0396(5) Uani d . 1 2 . .
    H H14 0.8009 0.9905 0.0142 0.048 Uiso calc R 1 2 . .
    C C15 0.90404(19) 0.6917(2) 0.40407(17) 0.0312(4) Uani d . 1 2 . .
    H H15 0.9739 0.6348 0.4598 0.037 Uiso calc R 1 2 . .
    C C16 0.7904(2) 0.7301(2) 0.47178(19) 0.0403(5) Uani d . 1 2 . .
    H H16A 0.8057 0.7705 0.5163 0.060 Uiso calc R 1 2 . .
    H H16B 0.7725 0.6579 0.5229 0.060 Uiso calc R 1 2 . .
    H H16C 0.7199 0.7865 0.4196 0.060 Uiso calc R 1 2 . .
    C C17 0.9410(2) 0.7973(2) 0.3244(2) 0.0382(5) Uani d . 1 2 . .
    H H17A 0.8714 0.8591 0.2732 0.057 Uiso calc R 1 2 . .
    H H17B 1.0108 0.7679 0.2798 0.057 Uiso calc R 1 2 . .
    H H17C 0.9648 0.8333 0.3687 0.057 Uiso calc R 1 2 . .
    C C18 0.43388(17) 0.21427(17) 0.14277(16) 0.0240(4) Uani d . 1 2 . .
    C C19 0.46896(18) 0.29646(17) 0.04048(16) 0.0242(4) Uani d . 1 2 . .
    C C20 0.57969(18) 0.30585(19) -0.00800(17) 0.0267(4) Uani d . 1 2 . .
    H H20 0.6566 0.2501 0.0289 0.032 Uiso calc R 1 2 . .
    C C21 0.57303(19) 0.3995(2) -0.11194(17) 0.0292(4) Uani d . 1 2 . .
    C C22 0.4612(2) 0.4823(2) -0.16880(19) 0.0336(5) Uani d . 1 2 . .
    H H22 0.4609 0.5442 -0.2410 0.040 Uiso calc R 1 2 . .
    C C23 0.3503(2) 0.4745(2) -0.12006(18) 0.0324(4) Uani d . 1 2 . .
    H H23 0.2732 0.5295 -0.1570 0.039 Uiso calc R 1 2 . .
    C C26 0.21380(17) 0.22260(18) 0.22001(16) 0.0249(4) Uani d . 1 2 . .
    C C24 0.35885(18) 0.38246(19) -0.01535(17) 0.0266(4) Uani d . 1 2 . .
    C C25 0.30780(18) 0.25643(17) 0.14309(16) 0.0245(4) Uani d . 1 2 . .
    C C27 0.21988(19) 0.10232(19) 0.27135(18) 0.0292(4) Uani d . 1 2 . .
    H H27 0.2879 0.0395 0.2582 0.035 Uiso calc R 1 2 . .
    C C28 0.1273(2) 0.0737(2) 0.34156(18) 0.0327(4) Uani d . 1 2 . .
    H H28 0.1309 -0.0082 0.3767 0.039 Uiso calc R 1 2 . .
    C C29 0.0304(2) 0.1664(2) 0.35910(18) 0.0334(5) Uani d . 1 2 . .
    C C30 0.0208(2) 0.2862(2) 0.31029(19) 0.0343(5) Uani d . 1 2 . .
    H H30 -0.0474 0.3481 0.3246 0.041 Uiso calc R 1 2 . .
    C C31 0.11328(19) 0.31421(19) 0.23962(18) 0.0295(4) Uani d . 1 2 . .
    H H31 0.1082 0.3965 0.2042 0.035 Uiso calc R 1 2 . .
    C C32 0.58508(18) 0.16381(18) 0.31956(17) 0.0265(4) Uani d . 1 2 . .
    H H32 0.6135 0.2289 0.2633 0.032 Uiso calc R 1 2 . .
    C C33 0.6918(2) 0.0688(2) 0.40173(19) 0.0364(5) Uani d . 1 2 . .
    H H33A 0.7214 0.1084 0.4381 0.055 Uiso calc R 1 2 . .
    H H33B 0.7588 0.0301 0.3601 0.055 Uiso calc R 1 2 . .
    H H33C 0.6638 0.0069 0.4598 0.055 Uiso calc R 1 2 . .
    C C34 0.4752(2) 0.2221(2) 0.3806(2) 0.0370(5) Uani d . 1 2 . .
    H H34A 0.4504 0.1585 0.4399 0.055 Uiso calc R 1 2 . .
    H H34B 0.4065 0.2778 0.3260 0.055 Uiso calc R 1 2 . .
    H H34C 0.4978 0.2676 0.4151 0.055 Uiso calc R 1 2 . .
loop_
    _atom_site_aniso_label
    _atom_site_aniso_U_11
    _atom_site_aniso_U_22
    _atom_site_aniso_U_33
    _atom_site_aniso_U_12
    _atom_site_aniso_U_13
    _atom_site_aniso_U_23
    I1 0.02965(8) 0.04227(9) 0.03667(8) -0.01834(6) 0.01302(6) -0.01549(7)
    I2 0.03260(8) 0.04483(9) 0.03496(8) -0.02140(7) 0.00914(6) -0.01315(7)
    S1 0.0195(2) 0.0205(2) 0.0256(2) -0.00292(17) 0.00131(17) -0.00429(18)
    S2 0.0218(2) 0.0233(2) 0.0259(2) -0.00656(18) 0.00033(18) -0.00919(18)
    F1 0.0640(12) 0.188(3) 0.0504(10) -0.0825(15) 0.0297(9) -0.0322(13)
    F2 0.0415(8) 0.0622(10) 0.0547(9) -0.0280(7) 0.0253(7) -0.0214(8)
    O1 0.0223(7) 0.0286(7) 0.0228(6) -0.0104(6) -0.0003(5) -0.0042(6)
    O2 0.0287(8) 0.0248(7) 0.0361(8) -0.0061(6) 0.0028(6) 0.0004(6)
    O3 0.0226(7) 0.0297(8) 0.0369(8) -0.0030(6) 0.0058(6) -0.0110(6)
    O4 0.0222(7) 0.0291(7) 0.0266(7) -0.0082(6) 0.0005(5) -0.0074(6)
    O5 0.0281(8) 0.0360(8) 0.0377(8) -0.0025(6) 0.0021(6) -0.0198(7)
    O6 0.0323(8) 0.0290(8) 0.0377(8) -0.0141(6) -0.0035(6) -0.0051(6)
    C1 0.0204(9) 0.0228(9) 0.0236(9) -0.0076(7) 0.0031(7) -0.0076(7)
    C2 0.0194(9) 0.0206(9) 0.0257(9) -0.0057(7) 0.0009(7) -0.0098(7)
    C3 0.0241(9) 0.0218(9) 0.0256(9) -0.0073(7) 0.0025(7) -0.0074(7)
    C4 0.0235(9) 0.0237(9) 0.0311(10) -0.0103(8) 0.0070(8) -0.0130(8)
    C5 0.0203(9) 0.0251(9) 0.0392(11) -0.0077(8) 0.0014(8) -0.0133(9)
    C6 0.0228(9) 0.0242(9) 0.0308(10) -0.0066(8) -0.0038(8) -0.0057(8)
    C7 0.0234(9) 0.0228(9) 0.0235(9) -0.0094(7) 0.0017(7) -0.0072(7)
    C8 0.0225(9) 0.0260(9) 0.0246(9) -0.0088(8) 0.0002(7) -0.0098(8)
    C9 0.0251(10) 0.0446(12) 0.0204(9) -0.0172(9) 0.0004(7) -0.0101(9)
    C10 0.0270(11) 0.0594(15) 0.0297(11) -0.0122(11) 0.0021(9) -0.0196(11)
    C11 0.0269(12) 0.107(3) 0.0342(13) -0.0167(14) 0.0046(10) -0.0342(15)
    C12 0.0439(15) 0.118(3) 0.0278(12) -0.0539(18) 0.0096(11) -0.0165(15)
    C13 0.0576(17) 0.084(2) 0.0306(12) -0.0534(17) 0.0019(12) -0.0057(13)
    C14 0.0442(13) 0.0530(14) 0.0263(10) -0.0310(12) -0.0024(9) -0.0061(10)
    C15 0.0256(10) 0.0328(11) 0.0277(10) -0.0045(8) -0.0064(8) -0.0077(9)
    C16 0.0403(13) 0.0501(14) 0.0318(11) -0.0132(11) 0.0049(10) -0.0209(11)
    C17 0.0351(12) 0.0357(12) 0.0466(13) -0.0147(10) 0.0017(10) -0.0168(10)
    C18 0.0217(9) 0.0266(9) 0.0241(9) -0.0081(8) 0.0007(7) -0.0107(8)
    C19 0.0257(10) 0.0256(9) 0.0222(9) -0.0090(8) -0.0003(7) -0.0097(8)
    C20 0.0239(10) 0.0301(10) 0.0268(9) -0.0098(8) 0.0012(8) -0.0116(8)
    C21 0.0291(10) 0.0344(11) 0.0280(10) -0.0155(9) 0.0049(8) -0.0130(9)
    C22 0.0369(12) 0.0332(11) 0.0279(10) -0.0162(9) 0.0020(9) -0.0060(9)
    C23 0.0299(11) 0.0317(11) 0.0303(10) -0.0092(9) -0.0027(8) -0.0072(9)
    C26 0.0209(9) 0.0305(10) 0.0252(9) -0.0088(8) 0.0009(7) -0.0129(8)
    C24 0.0241(10) 0.0310(10) 0.0265(9) -0.0125(8) 0.0030(8) -0.0110(8)
    C25 0.0261(10) 0.0233(9) 0.0244(9) -0.0075(8) -0.0011(7) -0.0103(8)
    C27 0.0233(10) 0.0288(10) 0.0364(11) -0.0084(8) 0.0025(8) -0.0147(9)
    C28 0.0308(11) 0.0320(11) 0.0343(11) -0.0148(9) 0.0009(9) -0.0084(9)
    C29 0.0275(10) 0.0467(13) 0.0303(10) -0.0199(10) 0.0089(8) -0.0151(10)
    C30 0.0273(11) 0.0399(12) 0.0364(11) -0.0087(9) 0.0072(9) -0.0201(10)
    C31 0.0268(10) 0.0286(10) 0.0339(10) -0.0090(8) 0.0027(8) -0.0144(9)
    C32 0.0272(10) 0.0282(10) 0.0266(9) -0.0119(8) 0.0005(8) -0.0110(8)
    C33 0.0315(11) 0.0394(12) 0.0364(11) -0.0100(10) -0.0066(9) -0.0129(10)
    C34 0.0345(12) 0.0410(12) 0.0374(12) -0.0066(10) 0.0015(9) -0.0236(10)
_geom_special_details
;
 All esds (except the esd in the dihedral angle between two l.s. planes)
 are estimated using the full covariance matrix.  The cell esds are taken
 into account individually in the estimation of esds in distances, angles
 and torsion angles; correlations between esds in cell parameters are only
 used when they are defined by crystal symmetry.  An approximate (isotropic)
 treatment of cell esds is used for estimating esds involving l.s. planes.
;
loop_
    _geom_bond_atom_site_label_1
    _geom_bond_atom_site_label_2
    _geom_bond_site_symmetry_2
    _geom_bond_distance
    _geom_bond_publ_flag
    I1 C4 . 2.0982(19) ?
    I1 O2 2_666 3.3646(15) ?
    I2 C21 . 2.098(2) ?
    I2 O3 2_765 3.2354(14) ?
    S1 O2 . 1.4399(15) ?
    S1 O3 . 1.4392(14) ?
    S1 C1 . 1.7450(19) ?
    S1 C15 . 1.787(2) ?
    S2 O6 . 1.4331(16) ?
    S2 O5 . 1.4400(15) ?
    S2 C18 . 1.751(2) ?
    S2 C32 . 1.791(2) ?
    F1 C12 . 1.357(3) ?
    F2 C29 . 1.354(2) ?
    O1 C8 . 1.367(2) ?
    O1 C7 . 1.377(2) ?
    O4 C25 . 1.378(2) ?
    O4 C24 . 1.379(2) ?
    C1 C8 . 1.361(3) ?
    C1 C2 . 1.454(3) ?
    C2 C7 . 1.390(3) ?
    C2 C3 . 1.398(3) ?
    C3 C4 . 1.386(3) ?
    C3 H3 . 0.9500 ?
    C4 C5 . 1.396(3) ?
    C5 C6 . 1.377(3) ?
    C5 H5 . 0.9500 ?
    C6 C7 . 1.372(3) ?
    C6 H6 . 0.9500 ?
    C8 C9 . 1.467(3) ?
    C9 C10 . 1.384(3) ?
    C9 C14 . 1.402(3) ?
    C10 C11 . 1.400(3) ?
    C10 H10 . 0.9500 ?
    C11 C12 . 1.361(5) ?
    C11 H11 . 0.9500 ?
    C12 C13 . 1.362(5) ?
    C13 C14 . 1.379(3) ?
    C13 H13 . 0.9500 ?
    C14 H14 . 0.9500 ?
    C15 C17 . 1.517(3) ?
    C15 C16 . 1.526(3) ?
    C15 H15 . 1.0000 ?
    C16 H16A . 0.9800 ?
    C16 H16B . 0.9800 ?
    C16 H16C . 0.9800 ?
    C17 H17A . 0.9800 ?
    C17 H17B . 0.9800 ?
    C17 H17C . 0.9800 ?
    C18 C25 . 1.371(3) ?
    C18 C19 . 1.448(3) ?
    C19 C24 . 1.389(3) ?
    C19 C20 . 1.395(3) ?
    C20 C21 . 1.383(3) ?
    C20 H20 . 0.9500 ?
    C21 C22 . 1.399(3) ?
    C22 C23 . 1.392(3) ?
    C22 H22 . 0.9500 ?
    C23 C24 . 1.377(3) ?
    C23 H23 . 0.9500 ?
    C26 C27 . 1.392(3) ?
    C26 C31 . 1.395(3) ?
    C26 C25 . 1.459(3) ?
    C27 C28 . 1.385(3) ?
    C27 H27 . 0.9500 ?
    C28 C29 . 1.373(3) ?
    C28 H28 . 0.9500 ?
    C29 C30 . 1.373(3) ?
    C30 C31 . 1.385(3) ?
    C30 H30 . 0.9500 ?
    C31 H31 . 0.9500 ?
    C32 C34 . 1.522(3) ?
    C32 C33 . 1.526(3) ?
    C32 H32 . 1.0000 ?
    C33 H33A . 0.9800 ?
    C33 H33B . 0.9800 ?
    C33 H33C . 0.9800 ?
    C34 H34A . 0.9800 ?
    C34 H34B . 0.9800 ?
    C34 H34C . 0.9800 ?
loop_
    _geom_angle_atom_site_label_1
    _geom_angle_atom_site_label_2
    _geom_angle_atom_site_label_3
    _geom_angle_site_symmetry_1
    _geom_angle_site_symmetry_3
    _geom_angle
    _geom_angle_publ_flag
    C4 I1 O2 . 2_666 152.77(6) ?
    C21 I2 O3 . 2_765 170.66(6) ?
    O2 S1 O3 . . 117.87(9) ?
    O2 S1 C1 . . 106.58(9) ?
    O3 S1 C1 . . 109.02(9) ?
    O2 S1 C15 . . 108.55(10) ?
    O3 S1 C15 . . 107.76(10) ?
    C1 S1 C15 . . 106.54(9) ?
    O6 S2 O5 . . 118.36(10) ?
    O6 S2 C18 . . 110.60(9) ?
    O5 S2 C18 . . 106.18(9) ?
    O6 S2 C32 . . 108.55(9) ?
    O5 S2 C32 . . 108.78(9) ?
    C18 S2 C32 . . 103.33(9) ?
    C8 O1 C7 . . 107.10(14) ?
    C25 O4 C24 . . 107.14(15) ?
    C8 C1 C2 . . 107.13(17) ?
    C8 C1 S1 . . 126.98(15) ?
    C2 C1 S1 . . 125.85(14) ?
    C7 C2 C3 . . 119.05(17) ?
    C7 C2 C1 . . 104.66(16) ?
    C3 C2 C1 . . 136.28(18) ?
    C4 C3 C2 . . 116.79(18) ?
    C4 C3 H3 . . 121.6 ?
    C2 C3 H3 . . 121.6 ?
    C3 C4 C5 . . 122.73(18) ?
    C3 C4 I1 . . 119.58(15) ?
    C5 C4 I1 . . 117.65(14) ?
    C6 C5 C4 . . 120.62(18) ?
    C6 C5 H5 . . 119.7 ?
    C4 C5 H5 . . 119.7 ?
    C7 C6 C5 . . 116.33(18) ?
    C7 C6 H6 . . 121.8 ?
    C5 C6 H6 . . 121.8 ?
    C6 C7 O1 . . 125.00(17) ?
    C6 C7 C2 . . 124.48(18) ?
    O1 C7 C2 . . 110.49(16) ?
    C1 C8 O1 . . 110.61(16) ?
    C1 C8 C9 . . 135.85(18) ?
    O1 C8 C9 . . 113.54(16) ?
    C10 C9 C14 . . 120.1(2) ?
    C10 C9 C8 . . 121.0(2) ?
    C14 C9 C8 . . 118.8(2) ?
    C9 C10 C11 . . 119.1(3) ?
    C9 C10 H10 . . 120.5 ?
    C11 C10 H10 . . 120.5 ?
    C12 C11 C10 . . 118.9(3) ?
    C12 C11 H11 . . 120.6 ?
    C10 C11 H11 . . 120.6 ?
    C11 C12 F1 . . 117.2(3) ?
    C11 C12 C13 . . 123.5(2) ?
    F1 C12 C13 . . 119.3(3) ?
    C12 C13 C14 . . 118.3(3) ?
    C12 C13 H13 . . 120.8 ?
    C14 C13 H13 . . 120.8 ?
    C13 C14 C9 . . 120.2(3) ?
    C13 C14 H14 . . 119.9 ?
    C9 C14 H14 . . 119.9 ?
    C17 C15 C16 . . 113.35(19) ?
    C17 C15 S1 . . 110.96(15) ?
    C16 C15 S1 . . 110.46(16) ?
    C17 C15 H15 . . 107.3 ?
    C16 C15 H15 . . 107.3 ?
    S1 C15 H15 . . 107.3 ?
    C15 C16 H16A . . 109.5 ?
    C15 C16 H16B . . 109.5 ?
    H16A C16 H16B . . 109.5 ?
    C15 C16 H16C . . 109.5 ?
    H16A C16 H16C . . 109.5 ?
    H16B C16 H16C . . 109.5 ?
    C15 C17 H17A . . 109.5 ?
    C15 C17 H17B . . 109.5 ?
    H17A C17 H17B . . 109.5 ?
    C15 C17 H17C . . 109.5 ?
    H17A C17 H17C . . 109.5 ?
    H17B C17 H17C . . 109.5 ?
    C25 C18 C19 . . 107.14(17) ?
    C25 C18 S2 . . 129.91(15) ?
    C19 C18 S2 . . 122.84(14) ?
    C24 C19 C20 . . 119.06(18) ?
    C24 C19 C18 . . 105.28(17) ?
    C20 C19 C18 . . 135.65(18) ?
    C21 C20 C19 . . 117.35(19) ?
    C21 C20 H20 . . 121.3 ?
    C19 C20 H20 . . 121.3 ?
    C20 C21 C22 . . 122.63(19) ?
    C20 C21 I2 . . 118.79(15) ?
    C22 C21 I2 . . 118.57(15) ?
    C23 C22 C21 . . 120.3(2) ?
    C23 C22 H22 . . 119.9 ?
    C21 C22 H22 . . 119.9 ?
    C24 C23 C22 . . 116.2(2) ?
    C24 C23 H23 . . 121.9 ?
    C22 C23 H23 . . 121.9 ?
    C27 C26 C31 . . 119.35(18) ?
    C27 C26 C25 . . 121.84(17) ?
    C31 C26 C25 . . 118.78(18) ?
    C23 C24 O4 . . 125.19(18) ?
    C23 C24 C19 . . 124.40(19) ?
    O4 C24 C19 . . 110.35(17) ?
    C18 C25 O4 . . 110.08(17) ?
    C18 C25 C26 . . 136.33(18) ?
    O4 C25 C26 . . 113.56(16) ?
    C28 C27 C26 . . 120.40(19) ?
    C28 C27 H27 . . 119.8 ?
    C26 C27 H27 . . 119.8 ?
    C29 C28 C27 . . 118.4(2) ?
    C29 C28 H28 . . 120.8 ?
    C27 C28 H28 . . 120.8 ?
    F2 C29 C30 . . 118.2(2) ?
    F2 C29 C28 . . 118.6(2) ?
    C30 C29 C28 . . 123.15(19) ?
    C29 C30 C31 . . 118.14(19) ?
    C29 C30 H30 . . 120.9 ?
    C31 C30 H30 . . 120.9 ?
    C30 C31 C26 . . 120.6(2) ?
    C30 C31 H31 . . 119.7 ?
    C26 C31 H31 . . 119.7 ?
    C34 C32 C33 . . 111.88(17) ?
    C34 C32 S2 . . 110.03(15) ?
    C33 C32 S2 . . 108.70(14) ?
    C34 C32 H32 . . 108.7 ?
    C33 C32 H32 . . 108.7 ?
    S2 C32 H32 . . 108.7 ?
    C32 C33 H33A . . 109.5 ?
    C32 C33 H33B . . 109.5 ?
    H33A C33 H33B . . 109.5 ?
    C32 C33 H33C . . 109.5 ?
    H33A C33 H33C . . 109.5 ?
    H33B C33 H33C . . 109.5 ?
    C32 C34 H34A . . 109.5 ?
    C32 C34 H34B . . 109.5 ?
    H34A C34 H34B . . 109.5 ?
    C32 C34 H34C . . 109.5 ?
    H34A C34 H34C . . 109.5 ?
    H34B C34 H34C . . 109.5 ?
loop_
    _geom_torsion_atom_site_label_1
    _geom_torsion_atom_site_label_2
    _geom_torsion_atom_site_label_3
    _geom_torsion_atom_site_label_4
    _geom_torsion_site_symmetry_1
    _geom_torsion_site_symmetry_2
    _geom_torsion_site_symmetry_3
    _geom_torsion_site_symmetry_4
    _geom_torsion
    _geom_torsion_publ_flag
    O2 S1 C1 C8 . . . . -152.76(18) ?
    O3 S1 C1 C8 . . . . -24.6(2) ?
    C15 S1 C1 C8 . . . . 91.48(19) ?
    O2 S1 C1 C2 . . . . 29.66(19) ?
    O3 S1 C1 C2 . . . . 157.87(16) ?
    C15 S1 C1 C2 . . . . -86.10(18) ?
    C8 C1 C2 C7 . . . . -0.2(2) ?
    S1 C1 C2 C7 . . . . 177.74(14) ?
    C8 C1 C2 C3 . . . . 178.5(2) ?
    S1 C1 C2 C3 . . . . -3.6(3) ?
    C7 C2 C3 C4 . . . . 1.0(3) ?
    C1 C2 C3 C4 . . . . -177.6(2) ?
    C2 C3 C4 C5 . . . . -0.5(3) ?
    C2 C3 C4 I1 . . . . 177.18(13) ?
    O2 I1 C4 C3 2_666 . . . -102.08(18) ?
    O2 I1 C4 C5 2_666 . . . 75.7(2) ?
    C3 C4 C5 C6 . . . . -0.4(3) ?
    I1 C4 C5 C6 . . . . -178.08(15) ?
    C4 C5 C6 C7 . . . . 0.7(3) ?
    C5 C6 C7 O1 . . . . 177.68(18) ?
    C5 C6 C7 C2 . . . . -0.1(3) ?
    C8 O1 C7 C6 . . . . -178.10(19) ?
    C8 O1 C7 C2 . . . . 0.0(2) ?
    C3 C2 C7 C6 . . . . -0.7(3) ?
    C1 C2 C7 C6 . . . . 178.25(18) ?
    C3 C2 C7 O1 . . . . -178.81(16) ?
    C1 C2 C7 O1 . . . . 0.2(2) ?
    C2 C1 C8 O1 . . . . 0.2(2) ?
    S1 C1 C8 O1 . . . . -177.71(14) ?
    C2 C1 C8 C9 . . . . -179.6(2) ?
    S1 C1 C8 C9 . . . . 2.4(3) ?
    C7 O1 C8 C1 . . . . -0.1(2) ?
    C7 O1 C8 C9 . . . . 179.75(16) ?
    C1 C8 C9 C10 . . . . 59.0(3) ?
    O1 C8 C9 C10 . . . . -120.9(2) ?
    C1 C8 C9 C14 . . . . -124.5(3) ?
    O1 C8 C9 C14 . . . . 55.7(2) ?
    C14 C9 C10 C11 . . . . 0.1(3) ?
    C8 C9 C10 C11 . . . . 176.64(19) ?
    C9 C10 C11 C12 . . . . -0.2(3) ?
    C10 C11 C12 F1 . . . . -179.8(2) ?
    C10 C11 C12 C13 . . . . 0.0(4) ?
    C11 C12 C13 C14 . . . . 0.3(4) ?
    F1 C12 C13 C14 . . . . -179.9(2) ?
    C12 C13 C14 C9 . . . . -0.4(4) ?
    C10 C9 C14 C13 . . . . 0.2(3) ?
    C8 C9 C14 C13 . . . . -176.4(2) ?
    O2 S1 C15 C17 . . . . -178.23(14) ?
    O3 S1 C15 C17 . . . . 53.08(17) ?
    C1 S1 C15 C17 . . . . -63.79(17) ?
    O2 S1 C15 C16 . . . . -51.66(17) ?
    O3 S1 C15 C16 . . . . 179.65(15) ?
    C1 S1 C15 C16 . . . . 62.77(17) ?
    O6 S2 C18 C25 . . . . 17.2(2) ?
    O5 S2 C18 C25 . . . . 146.80(18) ?
    C32 S2 C18 C25 . . . . -98.80(19) ?
    O6 S2 C18 C19 . . . . -167.17(15) ?
    O5 S2 C18 C19 . . . . -37.57(18) ?
    C32 S2 C18 C19 . . . . 76.83(17) ?
    C25 C18 C19 C24 . . . . -1.1(2) ?
    S2 C18 C19 C24 . . . . -177.63(14) ?
    C25 C18 C19 C20 . . . . 178.6(2) ?
    S2 C18 C19 C20 . . . . 2.1(3) ?
    C24 C19 C20 C21 . . . . -1.9(3) ?
    C18 C19 C20 C21 . . . . 178.4(2) ?
    C19 C20 C21 C22 . . . . -0.5(3) ?
    C19 C20 C21 I2 . . . . -179.34(14) ?
    O3 I2 C21 C20 2_765 . . . -30.8(5) ?
    O3 I2 C21 C22 2_765 . . . 150.3(3) ?
    C20 C21 C22 C23 . . . . 1.5(3) ?
    I2 C21 C22 C23 . . . . -179.71(16) ?
    C21 C22 C23 C24 . . . . 0.1(3) ?
    C22 C23 C24 O4 . . . . -179.66(19) ?
    C22 C23 C24 C19 . . . . -2.7(3) ?
    C25 O4 C24 C23 . . . . 177.04(19) ?
    C25 O4 C24 C19 . . . . -0.2(2) ?
    C20 C19 C24 C23 . . . . 3.7(3) ?
    C18 C19 C24 C23 . . . . -176.46(19) ?
    C20 C19 C24 O4 . . . . -178.95(16) ?
    C18 C19 C24 O4 . . . . 0.8(2) ?
    C19 C18 C25 O4 . . . . 1.0(2) ?
    S2 C18 C25 O4 . . . . 177.20(14) ?
    C19 C18 C25 C26 . . . . -176.7(2) ?
    S2 C18 C25 C26 . . . . -0.5(3) ?
    C24 O4 C25 C18 . . . . -0.5(2) ?
    C24 O4 C25 C26 . . . . 177.77(15) ?
    C27 C26 C25 C18 . . . . -46.5(3) ?
    C31 C26 C25 C18 . . . . 135.5(2) ?
    C27 C26 C25 O4 . . . . 135.87(19) ?
    C31 C26 C25 O4 . . . . -42.1(2) ?
    C31 C26 C27 C28 . . . . -0.2(3) ?
    C25 C26 C27 C28 . . . . -178.22(19) ?
    C26 C27 C28 C29 . . . . -0.1(3) ?
    C27 C28 C29 F2 . . . . -179.78(19) ?
    C27 C28 C29 C30 . . . . 0.1(3) ?
    F2 C29 C30 C31 . . . . -179.8(2) ?
    C28 C29 C30 C31 . . . . 0.3(3) ?
    C29 C30 C31 C26 . . . . -0.7(3) ?
    C27 C26 C31 C30 . . . . 0.7(3) ?
    C25 C26 C31 C30 . . . . 178.72(19) ?
    O6 S2 C32 C34 . . . . -52.80(17) ?
    O5 S2 C32 C34 . . . . 177.16(15) ?
    C18 S2 C32 C34 . . . . 64.64(16) ?
    O6 S2 C32 C33 . . . . 70.04(16) ?
    O5 S2 C32 C33 . . . . -60.00(17) ?
    C18 S2 C32 C33 . . . . -172.52(15) ?
loop_
    _geom_hbond_atom_site_label_D
    _geom_hbond_atom_site_label_H
    _geom_hbond_atom_site_label_A
    _geom_hbond_site_symmetry_A
    _geom_hbond_distance_DH
    _geom_hbond_distance_HA
    _geom_hbond_distance_DA
    _geom_hbond_angle_DHA
    C6 H6 O1 2_675 0.95 2.56 3.418(2) 150.1
    C15 H15 O2 2_766 1.00 2.52 3.520(3) 176.9
    C30 H30 O2 1_455 0.95 2.58 3.463(3) 155.4
    C31 H31 O3 1_455 0.95 2.58 3.260(2) 129.2
_iucr_refine_instructions_details
;
TITL 1211 IN P-1
CELL  0.71073 11.74190 12.82260 12.84740 66.57600 82.70300 67.76900
ZERR 4  0.00020  0.00020  0.00020  0.00100  0.00100  0.00100
LATT 1
SFAC C H O F S I
UNIT 68 56 12 4 4 4
TEMP -100
PLAN 30
FMAP 2
ACTA
CONF
OMIT 1 0 0
OMIT 1   3   3
OMIT -2   1   0
OMIT 1   4   2
OMIT 0  -2   1
OMIT 1   1   2
OMIT 1   3   2
OMIT 1   1   3
OMIT 6   4   0
OMIT 2   1   0
OMIT -1   2   3
OMIT 2   2   3
OMIT 2   0   3
OMIT -3  -3   3
OMIT 1  -4   4
OMIT -4  -4   3
OMIT -6  -1   2
OMIT 1  -1   1
OMIT 5  -1   2
EQIV $1 1-X, 2-Y, -Z
EQIV $2 2-X, 1-Y, 1-Z
EQIV $3 -1+X, Y, Z
EQIV $5 2-X, 1-Y, -Z
EQIV $4 1-X, 1-Y, 1-Z
HTAB C6 O1_$1
HTAB C15 O2_$2
HTAB C30 O2_$3
HTAB C31 O3_$3
BOND $H
L.S. 15
MPLA 9 C1 C2 C3 C4 C5 C6 C7 O1 C8
MPLA 6 C9 C10 C11 C12 C13 C14
MPLA 9 C18 C19 C20 C21 C21 C23 C24 O4 C25
MPLA 6 C26 C27 C28 C29 C30 C31
BIND I1 O2_$4
BIND I2 O3_$5
WGHT    0.025800    0.967000
FVAR       0.10200
I1    6    0.326089    0.662386    0.466164    11.00000    0.02965    0.04227 =
         0.03667   -0.01549    0.01302   -0.01834
I2    6    0.737096    0.416299   -0.189163    11.00000    0.03260    0.04483 =
         0.03496   -0.01315    0.00914   -0.02140
S1    5    0.882388    0.609223    0.328976    11.00000    0.01954    0.02050 =
         0.02559   -0.00429    0.00131   -0.00292
S2    5    0.541256    0.092033    0.245221    11.00000    0.02182    0.02329 =
         0.02586   -0.00919    0.00033   -0.00656
F1    4    1.123233    0.884858   -0.183802    11.00000    0.06396    0.18819 =
         0.05041   -0.03219    0.02972   -0.08252
F2    4   -0.060030    0.138918    0.427928    11.00000    0.04147    0.06220 =
         0.05466   -0.02145    0.02532   -0.02797
O1    3    0.649576    0.853283    0.076326    11.00000    0.02230    0.02858 =
         0.02282   -0.00419   -0.00027   -0.01040
O2    3    0.843774    0.512752    0.407825    11.00000    0.02868    0.02478 =
         0.03612    0.00039    0.00278   -0.00609
O3    3    0.991927    0.576442    0.266538    11.00000    0.02259    0.02965 =
         0.03692   -0.01102    0.00581   -0.00304
O4    3    0.260364    0.358944    0.046628    11.00000    0.02217    0.02914 =
         0.02655   -0.00743    0.00053   -0.00817
O5    3    0.645179    0.043087    0.183875    11.00000    0.02815    0.03595 =
         0.03773   -0.01985    0.00208   -0.00254
O6    3    0.484194    0.011328    0.323241    11.00000    0.03231    0.02902 =
         0.03773   -0.00514   -0.00350   -0.01410
C1    1    0.759155    0.709585    0.233339    11.00000    0.02036    0.02281 =
         0.02364   -0.00765    0.00307   -0.00758
C2    1    0.629623    0.731917    0.257813    11.00000    0.01937    0.02063 =
         0.02569   -0.00979    0.00092   -0.00571
C3    1    0.561863    0.685683    0.350315    11.00000    0.02406    0.02179 =
         0.02563   -0.00740    0.00247   -0.00730
AFIX  43
H3    2    0.600822    0.625461    0.420500    11.00000   -1.20000
AFIX   0
C4    1    0.435095    0.731927    0.334718    11.00000    0.02352    0.02375 =
         0.03106   -0.01303    0.00702   -0.01029
C5    1    0.375558    0.821041    0.232768    11.00000    0.02034    0.02508 =
         0.03916   -0.01329    0.00137   -0.00771
AFIX  43
H5    2    0.288413    0.849608    0.225956    11.00000   -1.20000
AFIX   0
C6    1    0.441962    0.867942    0.141958    11.00000    0.02277    0.02417 =
         0.03079   -0.00568   -0.00383   -0.00662
AFIX  43
H6    2    0.403026    0.929227    0.072172    11.00000   -1.20000
AFIX   0
C7    1    0.567479    0.821283    0.157815    11.00000    0.02340    0.02281 =
         0.02354   -0.00721    0.00174   -0.00937
C8    1    0.765069    0.784291    0.124013    11.00000    0.02248    0.02602 =
         0.02463   -0.00975    0.00024   -0.00877
C9    1    0.863516    0.807931    0.046583    11.00000    0.02509    0.04465 =
         0.02043   -0.01011    0.00040   -0.01721
C10   1    0.952816    0.715727    0.019430    11.00000    0.02702    0.05943 =
         0.02965   -0.01963    0.00210   -0.01223
AFIX  43
H10   2    0.954076    0.634585    0.053856    11.00000   -1.20000
AFIX   0
C11   1    1.041245    0.743706   -0.059466    11.00000    0.02694    0.10700 =
         0.03416   -0.03421    0.00465   -0.01667
AFIX  43
H11   2    1.103599    0.681871   -0.079209    11.00000   -1.20000
AFIX   0
C12   1    1.036352    0.861048   -0.107414    11.00000    0.04388    0.11844 =
         0.02781   -0.01650    0.00960   -0.05387
C13   1    0.949467    0.953820   -0.082769    11.00000    0.05758    0.08398 =
         0.03064   -0.00572    0.00190   -0.05343
AFIX  43
H13   2    0.949041    1.034615   -0.118407    11.00000   -1.20000
AFIX   0
C14   1    0.862152    0.927490   -0.004789    11.00000    0.04424    0.05301 =
         0.02629   -0.00611   -0.00240   -0.03097
AFIX  43
H14   2    0.800893    0.990535    0.014188    11.00000   -1.20000
AFIX   0
C15   1    0.904036    0.691730    0.404070    11.00000    0.02555    0.03279 =
         0.02766   -0.00768   -0.00639   -0.00448
AFIX  13
H15   2    0.973914    0.634756    0.459847    11.00000   -1.20000
AFIX   0
C16   1    0.790396    0.730089    0.471777    11.00000    0.04030    0.05010 =
         0.03177   -0.02093    0.00492   -0.01320
AFIX 137
H16A  2    0.805720    0.770472    0.516328    11.00000   -1.50000
H16B  2    0.772549    0.657924    0.522941    11.00000   -1.50000
H16C  2    0.719924    0.786512    0.419552    11.00000   -1.50000
AFIX   0
C17   1    0.941039    0.797336    0.324417    11.00000    0.03510    0.03566 =
         0.04657   -0.01676    0.00175   -0.01471
AFIX 137
H17A  2    0.871424    0.859103    0.273237    11.00000   -1.50000
H17B  2    1.010782    0.767888    0.279815    11.00000   -1.50000
H17C  2    0.964821    0.833256    0.368730    11.00000   -1.50000
AFIX   0
C18   1    0.433876    0.214270    0.142774    11.00000    0.02171    0.02663 =
         0.02406   -0.01075    0.00070   -0.00812
C19   1    0.468957    0.296455    0.040484    11.00000    0.02566    0.02556 =
         0.02218   -0.00966   -0.00029   -0.00904
C20   1    0.579693    0.305846   -0.007995    11.00000    0.02395    0.03008 =
         0.02681   -0.01161    0.00120   -0.00981
AFIX  43
H20   2    0.656617    0.250118    0.028937    11.00000   -1.20000
AFIX   0
C21   1    0.573030    0.399494   -0.111940    11.00000    0.02912    0.03436 =
         0.02800   -0.01302    0.00494   -0.01555
C22   1    0.461201    0.482315   -0.168801    11.00000    0.03692    0.03320 =
         0.02790   -0.00597    0.00199   -0.01618
AFIX  43
H22   2    0.460906    0.544160   -0.240957    11.00000   -1.20000
AFIX   0
C23   1    0.350333    0.474467   -0.120064    11.00000    0.02993    0.03170 =
         0.03026   -0.00720   -0.00273   -0.00921
AFIX  43
H23   2    0.273201    0.529484   -0.156981    11.00000   -1.20000
AFIX   0
C26   1    0.213797    0.222603    0.220006    11.00000    0.02087    0.03053 =
         0.02520   -0.01288    0.00093   -0.00883
C24   1    0.358854    0.382456   -0.015351    11.00000    0.02413    0.03103 =
         0.02652   -0.01102    0.00299   -0.01253
C25   1    0.307798    0.256433    0.143087    11.00000    0.02610    0.02330 =
         0.02443   -0.01028   -0.00107   -0.00753
C27   1    0.219881    0.102318    0.271350    11.00000    0.02327    0.02883 =
         0.03639   -0.01474    0.00255   -0.00840
AFIX  43
H27   2    0.287907    0.039529    0.258151    11.00000   -1.20000
AFIX   0
C28   1    0.127348    0.073650    0.341558    11.00000    0.03077    0.03200 =
         0.03426   -0.00836    0.00091   -0.01475
AFIX  43
H28   2    0.130855   -0.008208    0.376703    11.00000   -1.20000
AFIX   0
C29   1    0.030445    0.166446    0.359100    11.00000    0.02747    0.04674 =
         0.03033   -0.01511    0.00887   -0.01990
C30   1    0.020822    0.286178    0.310290    11.00000    0.02726    0.03985 =
         0.03638   -0.02012    0.00722   -0.00870
AFIX  43
H30   2   -0.047361    0.348080    0.324593    11.00000   -1.20000
AFIX   0
C31   1    0.113284    0.314205    0.239618    11.00000    0.02685    0.02863 =
         0.03393   -0.01438    0.00269   -0.00897
AFIX  43
H31   2    0.108235    0.396529    0.204175    11.00000   -1.20000
AFIX   0
C32   1    0.585077    0.163814    0.319563    11.00000    0.02717    0.02816 =
         0.02661   -0.01101    0.00046   -0.01191
AFIX  13
H32   2    0.613469    0.228930    0.263339    11.00000   -1.20000
AFIX   0
C33   1    0.691803    0.068819    0.401732    11.00000    0.03154    0.03940 =
         0.03636   -0.01292   -0.00662   -0.01003
AFIX 137
H33A  2    0.721390    0.108439    0.438089    11.00000   -1.50000
H33B  2    0.758789    0.030130    0.360055    11.00000   -1.50000
H33C  2    0.663793    0.006863    0.459837    11.00000   -1.50000
AFIX   0
C34   1    0.475164    0.222100    0.380558    11.00000    0.03448    0.04095 =
         0.03740   -0.02361    0.00147   -0.00656
AFIX 137
H34A  2    0.450360    0.158453    0.439854    11.00000   -1.50000
H34B  2    0.406527    0.277794    0.326032    11.00000   -1.50000
H34C  2    0.497841    0.267579    0.415058    11.00000   -1.50000
HKLF 4
REM  1211 IN P-1
REM R1 =  0.0248 for   7224 Fo > 4sig(Fo)  and  0.0293 for all   8149 data
REM    419 parameters refined using      0 restraints
END
WGHT      0.0279      0.8272
REM Highest difference peak  0.652,  deepest hole -0.882,  1-sigma level  0.072
Q1    1   0.3613  0.6578  0.5221  11.00000  0.05    0.65
Q2    1   1.1609  0.7868 -0.1620  11.00000  0.05    0.63
Q3    1   0.2964  0.6367  0.4207  11.00000  0.05    0.48
Q4    1   0.2983  0.7358  0.4382  11.00000  0.05    0.47
Q5    1   0.6774  0.4649 -0.1816  11.00000  0.05    0.47
Q6    1   0.7004  0.4262 -0.2466  11.00000  0.05    0.47
Q7    1   0.3300  0.7227  0.4385  11.00000  0.05    0.46
Q8    1   0.7685  0.4237 -0.1310  11.00000  0.05    0.42
Q9    1   0.7746  0.4578 -0.2029  11.00000  0.05    0.39
Q10   1   0.7525  0.3422 -0.1684  11.00000  0.05    0.37
Q11   1   0.3779  0.6203  0.4456  11.00000  0.05    0.35
Q12   1   0.6930  0.7165  0.2549  11.00000  0.05    0.34
Q13   1   0.9958  0.8837 -0.0713  11.00000  0.05    0.34
Q14   1   0.8524  0.5587  0.3653  11.00000  0.05    0.34
Q15   1   0.1623  0.2630  0.2301  11.00000  0.05    0.32
Q16   1   0.6025  0.7596  0.2107  11.00000  0.05    0.31
Q17   1   0.4216  0.8187  0.1765  11.00000  0.05    0.30
Q18   1   0.9388  0.5937  0.2861  11.00000  0.05    0.30
Q19   1   0.5010  0.0386  0.2615  11.00000  0.05    0.30
Q20   1   0.4019  0.5008 -0.1354  11.00000  0.05    0.29
Q21   1   0.5632  0.3373 -0.0782  11.00000  0.05    0.29
Q22   1   0.3993  0.8717  0.1926  11.00000  0.05    0.29
Q23   1   0.8844  0.8595  0.0183  11.00000  0.05    0.29
Q24   1   1.0946  0.9161 -0.2083  11.00000  0.05    0.28
Q25   1   0.5002  0.7254  0.3420  11.00000  0.05    0.28
Q26   1   1.0226  0.5337  0.3057  11.00000  0.05    0.28
Q27   1   1.0134  0.6115  0.2530  11.00000  0.05    0.27
Q28   1   0.4176  0.3320  0.0105  11.00000  0.05    0.27
Q29   1   0.6109  0.7343  0.2971  11.00000  0.05    0.27
Q30   1   0.4116  0.4605 -0.1656  11.00000  0.05    0.27
;
