# Supplementary material for: 2-(4-Fluoro­phen­yl)-5-iodo-3-isopropyl­sulfonyl-1-benzofuran
Source: Acta Crystallogr Sect E Struct Rep Online. 2012 Oct 20;68(Pt 11):o3192. doi: 10.1107/S1600536812043218 (PMC3515283; doi:10.1107/S1600536812043218)
Supplement: Supplementary file 2 [file e-68-o3192-Isup2.hkl]

# 
# h,k,l, Fc-squared, Fo-squared, sigma(Fo-squared) and status flag 
# 
data_I
_shelx_title ' 1211 IN P-1' 
_shelx_refln_list_code          4 
_shelx_F_calc_maximum      217.94 
_exptl_crystal_F_000       872.00 
_reflns_d_resolution_high  0.7495 
 
loop_ 
 _symmetry_equiv_pos_as_xyz 
 'x, y, z' 
 '-x, -y, -z' 
 
_cell_length_a    11.7419 
_cell_length_b    12.8226 
_cell_length_c    12.8474 
_cell_angle_alpha  66.576 
_cell_angle_beta   82.703 
_cell_angle_gamma  67.769 
 
_shelx_F_squared_multiplier     1.000 
 
loop_ 
 _refln_index_h 
 _refln_index_k 
 _refln_index_l 
 _refln_F_squared_calc 
 _refln_F_squared_meas 
 _refln_F_squared_sigma 
 _refln_observed_status 
   2   0   0     1189.82     1210.41     19.71 o 
   3   0   0     8282.34     8601.99    118.60 o 
   4   0   0     1096.70     1060.81     19.27 o 
   5   0   0     6522.89     6314.33     97.88 o 
   6   0   0       52.90       80.90     12.06 o 
   7   0   0      948.56      996.20     21.04 o 
   8   0   0      120.33      129.27      7.36 o 
   9   0   0     2588.39     2435.58     44.68 o 
  10   0   0     3139.39     2991.32     63.69 o 
  11   0   0       23.04       31.57      7.82 o 
  12   0   0      111.82      125.62     15.47 o 
  13   0   0      542.03      481.57     31.59 o 
  14   0   0      471.64      531.34     59.59 o 
 -14   1   0      599.26      632.88     38.54 o 
 -13   1   0        0.41        3.43     10.99 o 
 -12   1   0      654.57      697.20     30.66 o 
 -11   1   0      469.49      499.85     20.21 o 
 -10   1   0       28.08       15.39      6.47 o 
  -9   1   0      266.49      270.97     24.82 o 
  -8   1   0     1231.08     1194.05     25.19 o 
  -7   1   0     5230.44     5225.12     84.18 o 
  -6   1   0     2164.87     2213.28     34.10 o 
  -5   1   0     2145.25     2195.10     29.43 o 
  -4   1   0    10304.12    10716.14    123.74 o 
  -3   1   0      944.35     1025.48     13.79 o 
  -1   1   0      152.15      194.62      6.49 o 
   0   1   0     6026.07     6018.63    186.40 o 
   1   1   0      366.00      379.59     11.92 o 
   3   1   0    11151.01    11459.77    188.04 o 
   4   1   0      685.02      701.28      9.52 o 
   5   1   0      586.32      573.39     11.28 o 
   6   1   0      112.86      105.01      5.50 o 
   7   1   0        8.50       10.55      3.39 o 
   8   1   0      571.67      580.51     15.31 o 
   9   1   0      422.36      415.83     15.44 o 
  10   1   0      217.79      224.47     10.19 o 
  11   1   0     2276.01     2265.97     52.05 o 
  12   1   0     1748.27     1704.94     92.39 o 
  13   1   0     2460.40     2357.69     82.02 o 
  14   1   0       12.69       31.41     13.62 o 
 -13   2   0      279.33      315.07     32.68 o 
 -12   2   0       34.14       43.98     10.65 o 
 -11   2   0      100.27       90.13     12.30 o 
 -10   2   0       36.36       23.97      7.28 o 
  -9   2   0     1242.04     1142.91     30.70 o 
  -8   2   0     2656.00     2609.00     46.72 o 
  -7   2   0     1041.24     1021.03     18.12 o 
  -6   2   0      281.26      270.69      7.25 o 
  -5   2   0      649.37      718.32     13.70 o 
  -4   2   0     7053.15     6931.28     81.18 o 
  -3   2   0    25717.29    24544.65    332.50 o 
  -2   2   0    11636.19    11652.42    167.24 o 
  -1   2   0    10881.90    10450.59    174.90 o 
   0   2   0     6449.23     6440.63    133.74 o 
   1   2   0     7482.88     7425.76    176.88 o 
   2   2   0     2253.36     2196.86     43.65 o 
   3   2   0     8577.76     8765.49    118.94 o 
   4   2   0     1599.70     1641.70     25.77 o 
   5   2   0      404.12      474.02     11.02 o 
   6   2   0        7.30       28.78      2.30 o 
   7   2   0      100.68       98.20      4.72 o 
   8   2   0     1824.00     1952.87     36.00 o 
   9   2   0      909.31      907.40     20.89 o 
  10   2   0      974.27     1001.19     31.77 o 
  11   2   0     7635.81     7354.68    139.63 o 
  12   2   0        8.73       13.38      6.55 o 
  13   2   0     1349.09     1369.23     42.78 o 
  14   2   0      761.85      627.89     37.21 o 
  15   2   0      112.43      133.52     21.01 o 
 -13   3   0      153.18      158.09     20.96 o 
 -12   3   0      123.33       99.36     14.22 o 
 -11   3   0        1.01        5.61      9.70 o 
 -10   3   0     1243.61     1144.55     39.67 o 
  -9   3   0      225.52      233.32     13.04 o 
  -8   3   0      284.84      290.60     13.61 o 
  -7   3   0       42.05       44.24      6.26 o 
  -6   3   0     3854.54     3887.39     55.95 o 
  -5   3   0    21269.42    21958.09    268.80 o 
  -4   3   0      378.07      366.10      7.44 o 
  -3   3   0    15104.05    15278.79    206.14 o 
  -2   3   0        2.37       16.43      7.46 o 
  -1   3   0    22684.32    22559.26    386.48 o 
   0   3   0     5336.46     5054.52     86.32 o 
   1   3   0     8019.85     7677.75    120.20 o 
   2   3   0    16821.67    16141.09    407.04 o 
   3   3   0        3.45       -4.15      4.44 o 
   4   3   0       19.68       13.98      2.73 o 
   5   3   0     1504.19     1552.18     24.06 o 
   6   3   0      122.56      121.24      4.77 o 
   7   3   0      850.15      855.87     15.39 o 
   8   3   0      113.21      124.32      4.48 o 
   9   3   0     5930.26     5819.79    109.94 o 
  10   3   0      465.08      504.51     18.35 o 
  11   3   0     2719.71     2701.07     59.02 o 
  12   3   0     1939.50     1726.62     48.80 o 
  13   3   0       23.76       24.78      8.76 o 
  14   3   0     1192.57     1096.35     40.83 o 
  15   3   0       14.17      -10.57     11.49 o 
 -12   4   0       61.34       48.85     12.15 o 
 -11   4   0        3.29       11.91      8.62 o 
 -10   4   0      646.78      652.86     28.41 o 
  -9   4   0        4.90       10.84      7.41 o 
  -8   4   0     1091.90     1107.70     29.99 o 
  -7   4   0     8173.53     8182.60    129.08 o 
  -6   4   0      231.65      230.19      7.36 o 
  -5   4   0    11673.73    11945.62    148.88 o 
  -4   4   0      152.05      131.07      5.75 o 
  -3   4   0     9968.68    10106.56    150.47 o 
  -2   4   0    10848.01    10932.06    162.01 o 
  -1   4   0        7.19       17.83      3.91 o 
   0   4   0     8910.48     8617.98    168.56 o 
   1   4   0       57.44       78.78      3.36 o 
   2   4   0      368.15      394.65     11.16 o 
   3   4   0       32.58       25.01      2.13 o 
   4   4   0     1549.41     1630.10     30.68 o 
   5   4   0     2095.41     2132.06     34.81 o 
   7   4   0     6528.61     6741.31    101.80 o 
   8   4   0     6183.99     6416.27     90.74 o 
   9   4   0     4925.16     4987.39     97.94 o 
  10   4   0     7604.68     7541.57    160.30 o 
  11   4   0        3.56        9.33      7.38 o 
  12   4   0     1911.47     1817.92     80.77 o 
  13   4   0      850.21      906.30     32.77 o 
  14   4   0     1148.73     1050.02     37.10 o 
  15   4   0      708.20      652.27     47.09 o 
 -11   5   0       47.70       51.70     16.64 o 
 -10   5   0      619.72      526.11     34.95 o 
  -9   5   0     1747.97     1818.04     70.32 o 
  -8   5   0      615.47      673.22     36.35 o 
  -7   5   0     3551.59     3583.68     71.50 o 
  -6   5   0     1082.31     1066.44     21.04 o 
  -5   5   0     1661.74     1654.88     27.08 o 
  -4   5   0     3636.27     3658.02     66.50 o 
  -3   5   0      685.18      766.75     24.62 o 
  -2   5   0     4025.45     4107.35     71.87 o 
  -1   5   0     2026.24     2009.91     32.16 o 
   0   5   0      121.40      105.50      4.62 o 
   1   5   0      124.05      169.59      5.73 o 
   2   5   0      838.06      764.09     15.97 o 
   3   5   0      728.19      751.44     18.98 o 
   4   5   0      425.10      466.14     19.60 o 
   5   5   0     3831.83     3788.72     66.42 o 
   6   5   0     6638.03     6709.86    101.45 o 
   7   5   0     3822.99     3856.06     61.00 o 
   8   5   0    12009.99    12335.80    182.96 o 
   9   5   0      168.85      202.56      7.70 o 
  10   5   0     3544.13     3443.91     80.59 o 
  11   5   0      760.35      751.76     27.50 o 
  12   5   0     3705.50     3537.10    111.30 o 
  13   5   0     2644.00     2525.66     66.13 o 
  14   5   0       52.67       44.90     10.58 o 
  15   5   0      222.36      189.76     16.65 o 
 -11   6   0      359.24      372.48     33.28 o 
 -10   6   0       92.72      119.02     20.39 o 
  -9   6   0      188.13      182.33     47.57 o 
  -8   6   0      886.46      937.64     44.79 o 
  -7   6   0     1164.75     1097.22     37.53 o 
  -6   6   0     1058.75     1116.67     24.04 o 
  -5   6   0      179.73      202.18      8.56 o 
  -4   6   0     5573.34     5445.43     96.05 o 
  -3   6   0     3127.15     3133.05     57.89 o 
  -2   6   0     2427.33     2428.32     45.59 o 
  -1   6   0      716.55      825.72     17.03 o 
   0   6   0       97.88      125.59      5.24 o 
   1   6   0     1004.11     1107.71     21.44 o 
   2   6   0       90.86       72.43      3.34 o 
   3   6   0      596.33      583.35     16.46 o 
   4   6   0     5154.97     5008.18     97.71 o 
   5   6   0     2822.40     2879.72     52.05 o 
   6   6   0    16282.58    15895.20    232.95 o 
   7   6   0     1251.63     1227.56     23.40 o 
   8   6   0     9049.24     9018.14    135.94 o 
   9   6   0     1602.55     1658.16     30.69 o 
  10   6   0      119.85      129.76     17.45 o 
  11   6   0     3958.66     3949.32     91.55 o 
  12   6   0      800.41      764.96     28.62 o 
  13   6   0      970.97      883.18     34.67 o 
  14   6   0       12.75       22.07     10.31 o 
  15   6   0        0.79       -6.80      8.40 o 
 -10   7   0      363.72      372.69     39.40 o 
  -9   7   0       32.59       22.68     16.34 o 
  -8   7   0     1222.21     1290.25     64.39 o 
  -7   7   0       37.18       26.42      8.55 o 
  -6   7   0     2276.35     2351.13     50.72 o 
  -5   7   0     5033.23     5174.42     89.19 o 
  -4   7   0       13.24       25.19      5.20 o 
  -3   7   0       24.24       34.84      5.11 o 
  -2   7   0      608.57      668.25     15.94 o 
  -1   7   0        1.46        6.52      2.93 o 
   0   7   0      152.50      154.95      8.09 o 
   1   7   0     1325.69     1256.86     31.21 o 
   2   7   0      553.75      498.93     15.74 o 
   3   7   0        3.31       24.84      8.60 o 
   4   7   0    13366.60    13955.97    259.48 o 
   5   7   0     5846.40     6052.26    117.88 o 
   6   7   0     2095.56     1900.10     35.10 o 
   7   7   0     1999.78     1957.34     34.41 o 
   8   7   0      177.44      175.88      7.63 o 
   9   7   0     8264.97     8342.96    161.44 o 
  10   7   0     1264.24     1279.92     38.44 o 
  11   7   0     2793.40     2623.20    131.67 o 
  12   7   0      477.03      463.30     37.48 o 
  13   7   0      314.16      273.61     49.98 o 
  14   7   0       56.63       48.17     13.14 o 
  15   7   0       44.84       54.00     15.38 o 
  -9   8   0       16.08       26.43     30.27 o 
  -8   8   0      484.14      478.71     32.95 o 
  -7   8   0      705.19      738.79     34.14 o 
  -6   8   0        2.32       16.49     10.61 o 
  -5   8   0     1068.54     1042.65     25.76 o 
  -4   8   0      230.67      248.44     13.34 o 
  -3   8   0      153.53      224.25     10.21 o 
  -2   8   0       28.46       23.22      5.62 o 
  -1   8   0        0.42        3.28      3.42 o 
   0   8   0      751.67      731.75     19.18 o 
   1   8   0      132.26      132.56      7.51 o 
   2   8   0     2026.54     1960.96     33.92 o 
   3   8   0     5236.08     5112.73    101.26 o 
   4   8   0     3439.35     3627.25     74.67 o 
   5   8   0     7023.13     7133.67    138.50 o 
   6   8   0      417.18      445.87     20.34 o 
   7   8   0    12124.09    12126.77    227.71 o 
   8   8   0     3430.17     3514.12     64.49 o 
   9   8   0      501.41      523.84     16.19 o 
  10   8   0     1886.78     1903.58     43.07 o 
  11   8   0      716.85      681.74     32.97 o 
  12   8   0       96.35       78.92     13.84 o 
  13   8   0      238.31      206.21     26.43 o 
  14   8   0        5.20       12.38     28.35 o 
  15   8   0        1.10        1.44      9.89 o 
  -8   9   0      148.53      152.84     16.68 o 
  -7   9   0      250.05      295.56     20.08 o 
  -6   9   0       46.71       46.56     10.97 o 
  -5   9   0       22.18       27.19      5.64 o 
  -4   9   0      234.48      250.39     12.00 o 
  -3   9   0      249.39      215.28     10.79 o 
  -2   9   0     1300.90     1229.92     33.04 o 
  -1   9   0        9.03       24.63      4.85 o 
   0   9   0       57.86       65.88      5.78 o 
   1   9   0     3485.74     3454.82     68.90 o 
   2   9   0       63.15       47.16      6.41 o 
   3   9   0     5734.05     5568.01    122.54 o 
   4   9   0      588.92      599.26     22.21 o 
   5   9   0     4562.58     4341.25    103.31 o 
   6   9   0     3443.37     3534.08     84.19 o 
   7   9   0      229.30      271.88     12.88 o 
   8   9   0     3375.36     3343.92     68.11 o 
   9   9   0        0.46        4.73      4.19 o 
  10   9   0     3183.84     3305.30     77.82 o 
  11   9   0       51.14       25.95     10.62 o 
  12   9   0        3.99        3.41      7.89 o 
  13   9   0       10.49        7.62      9.02 o 
  14   9   0       10.71        5.00      7.95 o 
  15   9   0      525.92      522.87     36.04 o 
  -7  10   0      180.09      182.75     17.04 o 
  -6  10   0      228.55      268.21     18.60 o 
  -5  10   0       48.32       69.29     10.99 o 
  -4  10   0      144.34      143.90      9.85 o 
  -3  10   0      567.73      538.47     20.40 o 
  -2  10   0      449.51      464.17     15.63 o 
  -1  10   0     1689.77     1679.35     45.40 o 
   0  10   0      476.98      465.05     19.72 o 
   1  10   0     3934.23     3832.90     89.00 o 
   2  10   0       20.87       18.01      5.38 o 
   3  10   0     6880.78     6977.39    152.34 o 
   4  10   0     5052.45     4991.23    113.31 o 
   5  10   0       24.97       31.62      9.49 o 
   6  10   0     4765.13     4609.39    121.26 o 
   7  10   0      391.12      429.57     17.03 o 
   8  10   0     2789.17     2864.45     61.11 o 
   9  10   0      245.27      261.80     14.04 o 
  10  10   0        0.18       -1.33      4.74 o 
  11  10   0       11.86       12.64      7.38 o 
  12  10   0        6.61       14.60     11.05 o 
  13  10   0      202.05      203.40     20.55 o 
  14  10   0      542.61      544.31     32.28 o 
  -6  11   0       18.77       23.07     15.38 o 
  -5  11   0       22.64       36.52     16.34 o 
  -4  11   0      134.94      146.45     15.32 o 
  -3  11   0       74.44       67.56      9.79 o 
  -2  11   0      153.92      126.11     15.99 o 
  -1  11   0     1199.49     1162.12     46.40 o 
   0  11   0      510.27      428.97     25.90 o 
   1  11   0     3362.01     3376.86     68.48 o 
   2  11   0     1837.12     1801.95     66.62 o 
   3  11   0       87.56       57.11      9.16 o 
   4  11   0     1615.57     1696.75     47.50 o 
   5  11   0      394.62      370.44     24.14 o 
   6  11   0     1614.87     1574.69     68.94 o 
   7  11   0      625.83      603.20     26.74 o 
   8  11   0       98.90      101.11      9.59 o 
   9  11   0        2.74       -1.40      4.84 o 
  10  11   0       16.52       20.27      6.86 o 
  11  11   0       96.06      105.54     23.60 o 
  12  11   0      299.59      335.03     38.92 o 
  13  11   0        1.64        0.00      8.60 o 
  14  11   0      575.85      588.07     73.04 o 
  -5  12   0        5.25       23.07     15.38 o 
  -4  12   0       69.38       75.93     18.26 o 
  -3  12   0        1.78        4.53      6.52 o 
  -2  12   0      382.11      360.00     31.13 o 
  -1  12   0      762.53      779.38     47.58 o 
   0  12   0     1287.57     1318.36     52.62 o 
   1  12   0       21.20       13.74      9.16 o 
   2  12   0      614.37      680.65     61.51 o 
   3  12   0     1625.12     1546.23    115.81 o 
   4  12   0      300.39      345.96     22.89 o 
   5  12   0     1861.24     1877.00     44.95 o 
   6  12   0       88.67      121.34     10.60 o 
   7  12   0      766.20      740.67     24.55 o 
   8  12   0      630.65      666.80     31.21 o 
   9  12   0      221.53      234.85     14.22 o 
  10  12   0        4.05       11.49      7.07 o 
  11  12   0       30.89       44.42      8.17 o 
  12  12   0      941.83     1009.34     61.99 o 
  13  12   0       40.03       31.48     12.36 o 
  -3  13   0      147.43      155.16     22.33 o 
  -2  13   0     1054.62     1057.01     37.04 o 
  -1  13   0      116.15      108.22     12.67 o 
   0  13   0      132.82      191.52     15.47 o 
   1  13   0      586.00      535.53     24.76 o 
   2  13   0       80.44       80.53      9.41 o 
   3  13   0     1775.47     1788.80     52.37 o 
   4  13   0      122.07      105.17     12.59 o 
   5  13   0      365.29      339.21     22.19 o 
   6  13   0       76.12      107.77     12.48 o 
   7  13   0        0.31       -5.40      5.40 o 
   8  13   0        1.53       -2.32      5.06 o 
   9  13   0      384.53      426.72     19.61 o 
  10  13   0      253.07      277.08     16.47 o 
  11  13   0      369.54      368.83     18.72 o 
  12  13   0      579.88      609.21     35.03 o 
  -1  14   0      384.78      382.57     22.41 o 
   0  14   0        1.81       -6.45      6.45 o 
   1  14   0      423.32      478.13     24.33 o 
   2  14   0        8.73        8.76      8.09 o 
   3  14   0      347.80      371.01     21.62 o 
   4  14   0        0.98        1.42      6.33 o 
   5  14   0        1.90       -1.52      6.03 o 
   6  14   0       17.67       17.09      8.09 o 
   7  14   0       13.34       26.23      8.53 o 
   8  14   0      196.44      202.69     16.37 o 
   9  14   0      347.28      339.51     20.57 o 
  10  14   0      524.52      537.96     33.57 o 
  11  14   0      497.55      502.54     22.26 o 
   2  15   0      101.89       99.37     17.90 o 
   3  15   0       77.74       64.65     22.59 o 
   4  15   0       25.90       20.88     11.35 o 
   5  15   0       48.11       75.49     16.44 o 
   6  15   0       36.89       66.90     15.27 o 
   7  15   0       78.24      108.60     18.47 o 
   8  15   0       28.40       57.14     18.26 o 
   9  15   0      193.27      199.24     24.51 o 
  -8 -15   1       56.77       73.28     16.44 o 
  -7 -15   1       20.64       28.24     12.22 o 
  -6 -15   1      146.65      164.37     21.38 o 
  -5 -15   1      588.75      579.53     44.21 o 
  -4 -15   1      362.68      399.90     31.10 o 
  -3 -15   1      495.70      491.99     26.07 o 
 -10 -14   1        1.94        2.28      7.38 o 
  -9 -14   1        2.90       -6.07      6.07 o 
  -8 -14   1        0.06       -2.31      5.93 o 
  -7 -14   1      581.88      576.53     27.03 o 
  -6 -14   1     1104.65     1240.93     43.31 o 
  -5 -14   1      241.70      238.08     18.51 o 
  -4 -14   1      674.43      681.91     29.57 o 
  -3 -14   1       56.69       34.32      9.69 o 
  -2 -14   1      193.86      189.57     16.61 o 
  -1 -14   1        3.25        6.31      7.81 o 
   0 -14   1      896.57      881.01     51.90 o 
 -12 -13   1        3.51       -2.74      8.81 o 
 -11 -13   1       23.35       24.55     18.47 o 
 -10 -13   1       52.15       42.66     10.44 o 
  -9 -13   1      869.27     1013.04     36.01 o 
  -8 -13   1      435.34      465.22     33.31 o 
  -7 -13   1      541.66      552.52     25.39 o 
  -6 -13   1     2088.82     2174.06     74.96 o 
  -5 -13   1       21.35        7.69      7.74 o 
  -4 -13   1      501.96      610.73     81.69 o 
  -3 -13   1      230.97      225.30     32.20 o 
  -2 -13   1      525.54      499.61     45.04 o 
  -1 -13   1      954.98      965.38     45.83 o 
   0 -13   1        4.96        5.46     10.13 o 
   1 -13   1        8.16        4.71      9.70 o 
   2 -13   1       45.27       65.72     12.54 o 
 -13 -12   1        0.02       -6.41      9.46 o 
 -12 -12   1       47.43       39.64     13.94 o 
 -11 -12   1      416.27      385.04     28.23 o 
 -10 -12   1      565.13      598.77     22.94 o 
  -9 -12   1       28.15       34.90      7.58 o 
  -8 -12   1     1102.55     1160.09     41.34 o 
  -7 -12   1      161.82      162.84     13.99 o 
  -6 -12   1      440.37      445.34     28.62 o 
  -5 -12   1       44.81       43.01     11.35 o 
  -4 -12   1     1616.79     1394.24     55.45 o 
  -3 -12   1     3787.76     3768.56    116.35 o 
  -2 -12   1       53.19       70.22     12.95 o 
  -1 -12   1      727.24      707.37     36.45 o 
   0 -12   1       72.64       86.89     15.27 o 
   1 -12   1       10.05       10.92      9.92 o 
   2 -12   1       18.85       28.11     11.91 o 
   3 -12   1        3.95        7.66      7.15 o 
   4 -12   1       74.81       59.59     18.26 o 
 -13 -11   1      351.10      410.81     44.69 o 
 -12 -11   1      270.54      316.73     24.24 o 
 -11 -11   1       43.72       58.21     11.07 o 
 -10 -11   1     2395.82     2406.31     55.03 o 
  -9 -11   1     1306.40     1347.53     42.86 o 
  -8 -11   1      686.92      706.92     23.68 o 
  -7 -11   1     1270.29     1374.58     43.65 o 
  -6 -11   1      551.07      530.60     24.01 o 
  -5 -11   1     4639.58     4648.20    109.13 o 
  -4 -11   1     1439.60     1476.43     52.05 o 
  -3 -11   1     1317.11     1271.47     50.64 o 
  -2 -11   1      129.41      130.52     14.96 o 
  -1 -11   1        1.69       -4.87      5.29 o 
   0 -11   1        0.98        0.88      8.31 o 
   1 -11   1       83.85       93.47     14.90 o 
   2 -11   1        2.14        1.28      7.82 o 
   3 -11   1        5.36       12.63      8.88 o 
   4 -11   1      109.25      111.49     21.14 o 
   5 -11   1      724.72      826.53     51.90 o 
 -14 -10   1       74.30       54.37     22.10 o 
 -13 -10   1        0.17        0.83      8.50 o 
 -12 -10   1      859.91      884.18     40.23 o 
 -11 -10   1     1451.65     1397.19     44.75 o 
 -10 -10   1     1152.96     1158.63     31.80 o 
  -9 -10   1     2825.95     2845.87     79.07 o 
  -8 -10   1       46.16       51.27      7.35 o 
  -7 -10   1     5070.21     4966.17    115.17 o 
  -6 -10   1     1331.55     1509.60     44.43 o 
  -5 -10   1     1653.82     1659.54     47.14 o 
  -4 -10   1     2700.19     2791.24     69.38 o 
  -3 -10   1      475.03      436.90     22.11 o 
  -2 -10   1        8.40        7.31      4.78 o 
  -1 -10   1      428.30      451.84     29.79 o 
   0 -10   1        6.81       15.01      8.76 o 
   1 -10   1      138.40      149.25     25.95 o 
   2 -10   1      168.53      199.85     35.56 o 
   3 -10   1      261.43      310.08     24.99 o 
   4 -10   1      166.82      154.81     14.65 o 
   5 -10   1      178.28      173.10     27.39 o 
   6 -10   1        3.34       -6.16      9.36 o 
   7 -10   1       12.10       -4.37     10.22 o 
 -14  -9   1      323.71      312.37     24.71 o 
 -13  -9   1     1073.32     1051.43     45.29 o 
 -12  -9   1      222.32      223.00     23.55 o 
 -11  -9   1     2673.71     2710.04     84.26 o 
 -10  -9   1      187.17      201.62     15.62 o 
  -9  -9   1     3945.67     4117.42     82.13 o 
  -8  -9   1     2381.91     2243.21     49.54 o 
  -7  -9   1     1524.43     1511.76     57.09 o 
  -6  -9   1     7122.74     7233.33    176.18 o 
  -5  -9   1      173.13      152.19     12.03 o 
  -4  -9   1      806.62      901.27     29.43 o 
  -3  -9   1      126.52      131.84     10.03 o 
  -2  -9   1       35.16       50.27      6.58 o 
  -1  -9   1     1111.22     1017.85     31.96 o 
   0  -9   1       20.28       23.45      5.01 o 
   1  -9   1     1453.45     1512.29     35.61 o 
   2  -9   1     1177.39     1128.70     30.44 o 
   3  -9   1      513.19      450.42     18.33 o 
   4  -9   1     1256.37     1328.19     35.93 o 
   5  -9   1      658.49      646.62     27.00 o 
   6  -9   1      953.71      972.73     66.80 o 
   7  -9   1      235.57      258.23     22.63 o 
   8  -9   1      765.70      802.26     40.35 o 
 -15  -8   1      422.42      370.36     33.64 o 
 -14  -8   1        0.09       -7.54      7.54 o 
 -13  -8   1     1936.13     2017.47     69.24 o 
 -12  -8   1        3.26        5.73      7.82 o 
 -11  -8   1     3634.47     3593.13    104.33 o 
 -10  -8   1     4837.75     4959.64    138.02 o 
  -9  -8   1       62.63       59.60      7.17 o 
  -8  -8   1     6885.16     6781.94    125.57 o 
  -7  -8   1        7.57       17.22     10.44 o 
  -6  -8   1     3373.96     3469.79     82.10 o 
  -5  -8   1       32.40       29.28      6.71 o 
  -4  -8   1      482.96      439.46     28.71 o 
  -3  -8   1     1397.77     1358.50     38.85 o 
  -2  -8   1      874.03      908.61     38.38 o 
  -1  -8   1     1013.56     1051.38     25.04 o 
   0  -8   1     2483.03     2549.77     41.99 o 
   1  -8   1      787.37      798.95     19.54 o 
   2  -8   1     2444.80     2573.32     48.54 o 
   3  -8   1     2424.98     2404.87     46.75 o 
   4  -8   1     1211.81     1187.14     28.14 o 
   5  -8   1        3.51        6.29      5.64 o 
   6  -8   1     1455.66     1418.52     43.78 o 
   7  -8   1     1314.48     1232.22     79.99 o 
   8  -8   1      135.41      132.94     18.24 o 
   9  -8   1      115.22      100.91     29.79 o 
 -15  -7   1      643.28      653.05     89.38 o 
 -14  -7   1      207.30      204.35     22.10 o 
 -13  -7   1     2070.83     2017.27     68.09 o 
 -12  -7   1     3299.79     3199.45     95.86 o 
 -11  -7   1        0.75        8.86     10.57 o 
 -10  -7   1     5649.49     5612.19    126.40 o 
  -9  -7   1      778.02      746.74     19.46 o 
  -8  -7   1     3799.82     3954.88     70.69 o 
  -7  -7   1      478.01      508.44     17.94 o 
  -6  -7   1      220.58      213.38     10.90 o 
  -5  -7   1      877.42      862.11     34.95 o 
  -4  -7   1      895.60      877.31     23.95 o 
  -3  -7   1      577.94      602.57     20.17 o 
  -2  -7   1     1140.95     1042.09     21.52 o 
  -1  -7   1      283.74      303.58     13.25 o 
   0  -7   1     2609.35     2405.36     37.81 o 
   1  -7   1      152.74      157.65     18.06 o 
   2  -7   1     2630.34     2639.40     41.95 o 
   3  -7   1     1609.91     1623.28     31.17 o 
   4  -7   1      293.33      330.85     13.15 o 
   5  -7   1     4034.66     4059.01     83.54 o 
   6  -7   1       82.06       71.44     10.32 o 
   7  -7   1      573.11      496.03     23.47 o 
   8  -7   1        8.31       -0.72      8.16 o 
   9  -7   1      129.90      120.14     31.72 o 
  10  -7   1      496.48      577.61     55.74 o 
 -15  -6   1      935.58      896.05     41.98 o 
 -14  -6   1     2416.68     2356.61    222.01 o 
 -13  -6   1        1.02        6.06      8.53 o 
 -12  -6   1     2577.12     2524.66     79.29 o 
 -11  -6   1     6602.08     6241.07    137.02 o 
 -10  -6   1      236.40      277.35     13.40 o 
  -9  -6   1      838.73      903.04     19.43 o 
  -8  -6   1     1015.61     1053.17     22.52 o 
  -7  -6   1     1747.18     1726.39     34.96 o 
  -6  -6   1      184.84      148.88      7.21 o 
  -5  -6   1       16.80       37.83     10.78 o 
  -4  -6   1      191.48      239.27     10.25 o 
  -3  -6   1      303.33      301.31     11.23 o 
  -2  -6   1     1500.10     1396.82     26.42 o 
  -1  -6   1     6650.78     7381.04    118.83 o 
   0  -6   1     5304.41     5223.30     87.90 o 
   1  -6   1     1804.52     1765.28     30.52 o 
   2  -6   1      520.42      492.30     13.19 o 
   3  -6   1     8383.03     8581.04    135.10 o 
   4  -6   1        1.81        5.19      3.22 o 
   5  -6   1     4188.74     4191.60     82.98 o 
   6  -6   1      311.50      284.10     16.26 o 
   7  -6   1      854.56      823.80     30.38 o 
   8  -6   1     1318.89     1308.78     42.70 o 
   9  -6   1      221.12      228.96     51.42 o 
  10  -6   1        0.31        7.69     23.07 o 
  11  -6   1       68.87       74.00     28.83 o 
 -15  -5   1      137.81      137.91     25.47 o 
 -14  -5   1      794.07      764.57     30.87 o 
 -13  -5   1     2151.17     1992.49     55.66 o 
 -12  -5   1      467.25      470.72     22.14 o 
 -11  -5   1     4256.11     4101.55     94.72 o 
 -10  -5   1     1085.10     1139.63     34.34 o 
  -9  -5   1     5382.45     5459.93     79.07 o 
  -8  -5   1     3228.89     3311.41     49.72 o 
  -7  -5   1       43.73       44.71      4.83 o 
  -6  -5   1       11.47       26.28      4.39 o 
  -5  -5   1      126.43      108.89     10.40 o 
  -4  -5   1      217.62      178.94      8.29 o 
  -3  -5   1     1771.24     1977.31     40.06 o 
  -2  -5   1    19876.13    20129.68    349.03 o 
  -1  -5   1     8373.54     8616.67    136.75 o 
   0  -5   1     2008.03     2062.11     37.23 o 
   1  -5   1    22402.26    22207.87    288.93 o 
   2  -5   1     1960.50     1868.31     35.35 o 
   3  -5   1     5755.96     5490.24     91.81 o 
   4  -5   1     3213.25     3369.42     55.91 o 
   5  -5   1     1455.84     1417.90     25.00 o 
   6  -5   1     1630.99     1650.34     37.18 o 
   7  -5   1      468.33      420.24     20.78 o 
   8  -5   1      126.78       97.16     16.27 o 
   9  -5   1        0.08       11.15     11.20 o 
  10  -5   1      321.38      267.48     29.31 o 
  11  -5   1      271.15      275.83     42.29 o 
 -15  -4   1     1839.07     1754.93     53.53 o 
 -14  -4   1       32.14       25.34      9.40 o 
 -13  -4   1     2166.16     2201.25     59.90 o 
 -12  -4   1       36.13       39.35     11.34 o 
 -11  -4   1     2212.26     2229.65     50.77 o 
 -10  -4   1      275.59      274.79     13.15 o 
  -9  -4   1        1.70        5.08      3.84 o 
  -8  -4   1        0.60        7.72      2.41 o 
  -7  -4   1       22.08       24.27      2.80 o 
  -6  -4   1       47.47       63.77      6.57 o 
  -5  -4   1     4228.92     4260.46     71.64 o 
  -4  -4   1     5626.29     5808.66     85.74 o 
  -3  -4   1    35170.20    34832.60    595.94 o 
  -2  -4   1     1435.94     1452.38     42.31 o 
  -1  -4   1     7928.84     7775.44    123.12 o 
   0  -4   1    17579.35    17270.32    248.30 o 
   1  -4   1    12642.58    12838.48    168.07 o 
   2  -4   1     6086.18     5955.09    102.67 o 
   3  -4   1     1886.61     1893.35     35.42 o 
   4  -4   1     7045.26     6974.08    102.50 o 
   5  -4   1     1642.16     1670.92     27.77 o 
   6  -4   1        2.73        8.83      2.76 o 
   7  -4   1      412.56      392.29     13.30 o 
   8  -4   1      402.19      410.61     20.21 o 
   9  -4   1      470.76      505.75     23.88 o 
  10  -4   1      127.88      116.35     13.50 o 
  11  -4   1      453.42      494.07     39.40 o 
  12  -4   1      110.93      145.14     19.74 o 
 -15  -3   1      925.22      842.91     34.29 o 
 -14  -3   1       98.32       88.79     12.66 o 
 -13  -3   1     1921.91     1764.16     45.27 o 
 -12  -3   1     1867.51     1857.73     45.60 o 
 -11  -3   1       27.16       33.66      7.22 o 
 -10  -3   1       21.35       27.68      6.36 o 
  -9  -3   1      847.70      865.33     27.79 o 
  -8  -3   1        0.37        5.57      2.09 o 
  -7  -3   1     1814.49     1940.43     27.69 o 
  -6  -3   1     8155.35     9098.21    154.50 o 
  -5  -3   1    10834.76    11326.38    181.68 o 
  -4  -3   1      871.54     1048.69     18.55 o 
  -3  -3   1     9091.00     9068.40    130.77 o 
  -2  -3   1    15913.45    15626.13    269.23 o 
  -1  -3   1     6767.49     6924.21    109.04 o 
   0  -3   1    16540.00    16646.32    291.70 o 
   1  -3   1       59.17       67.38      6.95 o 
   2  -3   1     9667.09     9693.24    153.26 o 
   3  -3   1     6780.25     6995.18    137.26 o 
   4  -3   1       44.54       30.77      4.21 o 
   5  -3   1     1301.46     1250.82     20.29 o 
   6  -3   1      174.90      181.78      5.42 o 
   7  -3   1      557.55      533.33     17.36 o 
   8  -3   1      394.99      398.29     15.44 o 
   9  -3   1     1508.41     1489.80     45.55 o 
  10  -3   1       60.93       59.38     10.48 o 
  11  -3   1      233.05      230.89     31.72 o 
  12  -3   1      525.43      569.81     33.71 o 
  13  -3   1      207.42      173.80     21.46 o 
 -15  -2   1      327.97      317.00     27.90 o 
 -14  -2   1     1243.36     1214.48     66.98 o 
 -13  -2   1       14.04       26.51      8.14 o 
 -12  -2   1        6.49       13.75      6.81 o 
 -11  -2   1       46.69       57.37      6.72 o 
 -10  -2   1      190.54      191.47      9.67 o 
  -9  -2   1      746.88      738.17     18.51 o 
  -8  -2   1        9.28       12.84      3.05 o 
  -7  -2   1     2313.41     2272.69     29.93 o 
  -6  -2   1      325.25      308.68      5.77 o 
  -5  -2   1     5048.83     4892.16     76.92 o 
  -4  -2   1    17955.29    18681.29    330.79 o 
  -3  -2   1      110.32       85.32      4.48 o 
  -2  -2   1    14380.46    14320.05    348.72 o 
  -1  -2   1      236.51      204.73      8.27 o 
   1  -2   1     3133.24     3279.48     56.30 o 
   2  -2   1      368.80      411.28      9.74 o 
   3  -2   1    10103.68    10919.80    145.51 o 
   4  -2   1      271.95      321.59      6.43 o 
   5  -2   1     1465.34     1485.42     25.44 o 
   6  -2   1      676.14      671.18     11.14 o 
   7  -2   1        3.45       13.56      3.06 o 
   8  -2   1      604.91      599.88     19.25 o 
   9  -2   1      557.51      595.82     20.23 o 
  10  -2   1      452.71      517.89     24.03 o 
  11  -2   1      945.07      858.56     33.77 o 
  12  -2   1      473.87      546.91     38.92 o 
  13  -2   1      817.66      756.27     41.10 o 
 -14  -1   1      126.82      138.17     16.36 o 
 -13  -1   1       41.01       41.58      9.05 o 
 -12  -1   1       49.88       54.86      9.16 o 
 -11  -1   1      254.44      231.10     13.81 o 
 -10  -1   1      270.80      276.37     11.50 o 
  -9  -1   1     1365.43     1331.55     27.95 o 
  -8  -1   1     1016.09      970.22     21.56 o 
  -7  -1   1     2723.70     2729.18     47.10 o 
  -6  -1   1    16521.51    17323.28    242.34 o 
  -5  -1   1       34.61       52.84      4.51 o 
  -4  -1   1    33524.82    32971.77    710.62 o 
  -3  -1   1     3440.92     3545.35     46.56 o 
  -2  -1   1    47498.07    39234.83   1067.85 o 
  -1  -1   1     9795.38     9935.60    331.81 o 
   0  -1   1     1060.23     1093.07     52.53 o 
   2  -1   1     5461.40     6018.25    101.80 o 
   3  -1   1     9234.49     9767.34    123.42 o 
   4  -1   1      918.92      977.97     13.24 o 
   5  -1   1        4.99       10.09      1.81 o 
   6  -1   1     2063.67     2115.90     32.86 o 
   7  -1   1      318.42      314.07      7.52 o 
   8  -1   1     3190.70     3243.91     60.50 o 
   9  -1   1     1397.36     1416.82     35.05 o 
  10  -1   1      353.50      335.07     15.82 o 
  11  -1   1     4655.12     4439.93    109.31 o 
  12  -1   1      266.66      316.99     24.71 o 
  13  -1   1     1068.06     1099.93     49.67 o 
  14  -1   1      226.77      187.93     22.56 o 
 -14   0   1       11.17        1.58      8.46 o 
 -13   0   1        7.17        1.98      7.90 o 
 -12   0   1       29.65       20.74      7.55 o 
 -11   0   1      424.89      394.57     17.74 o 
 -10   0   1     1974.86     1911.30     38.09 o 
  -9   0   1     1770.60     1690.89     33.74 o 
  -8   0   1     7960.65     7912.49    125.30 o 
  -7   0   1       52.42       62.09      7.25 o 
  -6   0   1    10299.21    10791.27    165.27 o 
  -5   0   1    12502.32    12969.73    216.55 o 
  -4   0   1     4799.20     4916.62     77.42 o 
  -3   0   1    30857.56    28610.09    591.83 o 
  -2   0   1      505.82      531.24      8.38 o 
  -1   0   1     2355.29     2436.85     31.14 o 
   0   0   1        5.19        8.67      1.57 o 
   1   0   1     3649.35     3905.63     67.68 o 
   2   0   1     2592.81     2794.73     31.30 o 
   3   0   1     9574.03    10071.48    105.33 o 
   4   0   1      388.60      366.42      6.53 o 
   5   0   1       71.39       86.17      2.80 o 
   6   0   1     4176.45     4137.14     54.78 o 
   7   0   1     2430.71     2400.36     35.56 o 
   8   0   1      240.66      271.11     18.25 o 
   9   0   1     2134.17     2132.30     47.35 o 
  10   0   1      274.92      296.93     14.48 o 
  11   0   1     2309.05     2207.16     74.52 o 
  12   0   1      642.39      663.20     37.00 o 
  13   0   1      774.23      773.80     40.61 o 
  14   0   1      899.27      795.66     49.50 o 
 -14   1   1        0.12       -2.23      8.80 o 
 -13   1   1        2.65       18.36      9.96 o 
 -12   1   1      173.02      126.59     12.13 o 
 -11   1   1       41.24       30.62      8.14 o 
 -10   1   1     1516.65     1446.70     37.21 o 
  -9   1   1        9.95       11.41      4.65 o 
  -8   1   1     2212.66     2163.01     40.19 o 
  -7   1   1     5941.00     6069.61     96.83 o 
  -6   1   1     1722.47     1686.12     31.02 o 
  -5   1   1    15353.94    15083.79    281.62 o 
  -4   1   1      791.01      944.17     21.05 o 
  -3   1   1     9339.11     9623.96    117.94 o 
  -2   1   1     9182.27     9143.84    154.41 o 
  -1   1   1       26.74       42.95      2.84 o 
   0   1   1     6076.80     5653.72    257.88 o 
   1   1   1        0.15       -1.70      1.70 o 
   2   1   1     1234.13     1323.35     19.32 o 
   3   1   1        5.07        5.95      2.22 o 
   4   1   1    12347.17    12290.34    150.33 o 
   5   1   1     9666.46     9962.20    120.91 o 
   6   1   1      165.24      146.53      4.08 o 
   7   1   1     5304.85     5115.33     71.61 o 
   8   1   1     2357.85     2406.88     46.11 o 
   9   1   1     4397.06     4292.96     74.75 o 
  10   1   1     4022.03     3837.99     78.03 o 
  11   1   1      235.84      260.38     26.71 o 
  12   1   1     3279.41     2991.75    113.89 o 
  13   1   1       59.64       37.76     25.95 o 
  14   1   1      199.41      218.87     23.09 o 
 -13   2   1       24.19       27.87     10.70 o 
 -12   2   1      643.48      580.95     37.71 o 
 -11   2   1      247.39      261.43     15.39 o 
 -10   2   1      406.62      379.64     40.78 o 
  -9   2   1      403.85      394.65     13.78 o 
  -8   2   1      268.40      247.99     10.31 o 
  -7   2   1    19691.12    19790.08    300.26 o 
  -6   2   1     1960.84     1872.25     25.70 o 
  -5   2   1    11016.14    10822.32    139.63 o 
  -4   2   1     7672.44     7906.01    102.42 o 
  -3   2   1       61.92       76.48      2.44 o 
  -2   2   1    11800.69    12125.67    149.56 o 
  -1   2   1      575.83      591.98     11.39 o 
   0   2   1    29392.59    25091.24    820.41 o 
   1   2   1      342.51      378.96      6.28 o 
   2   2   1     8378.95     8302.82    157.05 o 
   3   2   1     6630.37     6529.68     88.02 o 
   4   2   1       37.72       59.24      2.20 o 
   5   2   1     7009.39     7261.99     88.07 o 
   6   2   1     1847.25     1968.16     27.02 o 
   7   2   1     4769.90     4859.87     79.16 o 
   8   2   1    11606.19    11373.07    178.75 o 
   9   2   1      231.30      225.04     23.86 o 
  10   2   1     4682.83     4584.42    103.99 o 
  11   2   1        3.20       18.50      7.52 o 
  12   2   1      115.76      109.60     15.17 o 
  13   2   1      830.79      628.58     36.24 o 
  14   2   1      379.87      375.24     29.01 o 
  15   2   1      192.63      175.39     46.13 o 
 -13   3   1      174.06      159.92     22.06 o 
 -12   3   1      136.28      111.64     20.42 o 
 -11   3   1      378.78      365.08     21.75 o 
 -10   3   1        8.93        0.23      5.70 o 
  -9   3   1     4839.13     4843.74     96.00 o 
  -8   3   1     2377.27     2446.03     47.39 o 
  -7   3   1     7441.41     7719.20    122.35 o 
  -6   3   1     4417.93     4414.30     57.89 o 
  -5   3   1       28.62       19.84      2.26 o 
  -4   3   1    12045.44    12889.46    164.72 o 
  -3   3   1        4.57        8.80      4.63 o 
  -2   3   1      407.86      337.93     13.51 o 
  -1   3   1     8249.21     8418.65    156.90 o 
   0   3   1      985.41      928.02     15.89 o 
   1   3   1     6605.71     6624.14    110.76 o 
   2   3   1       32.08       26.09      2.67 o 
   3   3   1     5627.85     5610.32     92.70 o 
   4   3   1     5212.79     5481.59     77.34 o 
   5   3   1     3965.81     4138.15     63.17 o 
   6   3   1    15526.69    14928.51    219.44 o 
   7   3   1        9.59        7.17      2.08 o 
   8   3   1     8210.44     8032.61    109.41 o 
   9   3   1     6198.30     6201.19    132.69 o 
  10   3   1      165.21      182.50     12.83 o 
  11   3   1     2669.33     2589.13     64.53 o 
  12   3   1      539.04      513.67     22.58 o 
  13   3   1     1612.05     1476.96     48.08 o 
  14   3   1      217.84      180.20     22.59 o 
  15   3   1       11.38       29.99     14.74 o 
 -12   4   1       21.18       38.51     11.63 o 
 -11   4   1      756.17      683.53     33.35 o 
 -10   4   1     1656.35     1674.21     51.60 o 
  -9   4   1      465.74      428.95     19.70 o 
  -8   4   1     5454.40     5356.45    103.93 o 
  -7   4   1      190.28      208.53      9.49 o 
  -6   4   1       91.57      104.65      4.46 o 
  -5   4   1      376.50      362.32      7.68 o 
  -4   4   1      271.42      207.30      6.22 o 
  -3   4   1     4066.95     3976.31     88.08 o 
  -2   4   1      720.42      686.54     19.37 o 
  -1   4   1      821.29      730.70     19.31 o 
   0   4   1    10555.73    10760.38    193.68 o 
   1   4   1      796.93      769.63     15.40 o 
   2   4   1     2027.29     1973.12     31.32 o 
   3   4   1      351.60      316.63      7.79 o 
   4   4   1    20131.30    19520.79    284.40 o 
   5   4   1      402.13      394.23      9.39 o 
   6   4   1    14769.85    14502.84    212.77 o 
   7   4   1    15554.92    16301.06    238.29 o 
   8   4   1     6033.11     6230.85     94.99 o 
   9   4   1     3131.89     3083.70     54.43 o 
  10   4   1        3.67       -1.16      5.64 o 
  11   4   1     7396.69     6937.38    149.87 o 
  12   4   1      769.98      705.30     27.11 o 
  13   4   1        1.97       -6.73      6.73 o 
  14   4   1        7.94       14.05      8.61 o 
  15   4   1       46.44       35.50     15.93 o 
 -12   5   1      648.78      717.89     73.04 o 
 -11   5   1       63.21       49.56     16.34 o 
 -10   5   1     2594.23     2558.45     91.93 o 
  -9   5   1       39.88       61.53     14.22 o 
  -8   5   1      992.89      999.61     33.64 o 
  -7   5   1       82.34      118.45      9.36 o 
  -6   5   1     1679.19     1766.57     27.98 o 
  -5   5   1     6716.18     6981.72     88.79 o 
  -4   5   1      614.87      647.50     13.17 o 
  -3   5   1       62.38       69.93      5.45 o 
  -2   5   1     3390.33     3628.20     80.96 o 
  -1   5   1        2.02        4.06      2.12 o 
   0   5   1     2438.37     2385.31     53.55 o 
   1   5   1     2358.60     2276.83     44.35 o 
   2   5   1    11772.22    11365.71    204.22 o 
   3   5   1     2793.81     2734.30     42.97 o 
   4   5   1    18885.30    17570.40    303.87 o 
   5   5   1    11881.72    11723.89    192.82 o 
   6   5   1      402.23      391.70      9.98 o 
   7   5   1     6738.27     6825.43    103.48 o 
   8   5   1      371.85      353.92      9.96 o 
   9   5   1     4741.68     4599.66     72.42 o 
  10   5   1     1920.03     1831.21     48.42 o 
  11   5   1       99.99       94.63     10.59 o 
  12   5   1       85.24       91.87     11.17 o 
  13   5   1       39.11       38.99     12.14 o 
  14   5   1      198.87      203.90     16.35 o 
  15   5   1       65.68       51.05     16.63 o 
 -11   6   1      275.56      307.98     49.98 o 
 -10   6   1      600.19      544.73     37.30 o 
  -9   6   1       81.55      109.73     31.72 o 
  -8   6   1        8.25        7.79      8.88 o 
  -7   6   1     1097.38     1088.35     34.64 o 
  -6   6   1      558.40      579.64     13.80 o 
  -5   6   1      276.92      282.05      8.00 o 
  -4   6   1      152.72      145.75      6.76 o 
  -3   6   1      440.30      407.72     17.89 o 
  -2   6   1     1696.86     1713.08     38.16 o 
  -1   6   1      472.90      487.52     12.82 o 
   0   6   1     6794.59     7002.87    118.02 o 
   1   6   1     6815.87     6603.79    160.96 o 
   2   6   1     3269.57     3143.76     55.27 o 
   3   6   1    15174.69    14389.69    219.07 o 
   4   6   1       47.95       48.63      6.30 o 
   5   6   1     9274.84     9146.26    136.13 o 
   6   6   1     2570.71     2703.97     44.53 o 
   7   6   1     1815.19     1707.50     30.54 o 
   8   6   1     5883.74     5863.97     90.63 o 
   9   6   1       20.36       28.77      3.90 o 
  10   6   1      291.41      277.39     15.39 o 
  11   6   1      228.00      227.11     14.98 o 
  12   6   1      476.03      496.09     22.90 o 
  13   6   1        0.40       -2.94      6.99 o 
  14   6   1      125.86      131.71     15.87 o 
  15   6   1       33.15       40.73     11.49 o 
 -10   7   1       30.91       21.12     21.62 o 
  -9   7   1      526.31      596.89     37.68 o 
  -8   7   1     1255.68     1296.33     55.74 o 
  -7   7   1        3.91        5.82      5.55 o 
  -6   7   1        2.95        2.01      3.93 o 
  -5   7   1       27.86       41.11      7.39 o 
  -4   7   1      306.40      306.44     14.47 o 
  -3   7   1        0.74        2.99      3.65 o 
  -2   7   1     1404.87     1290.32     27.81 o 
  -1   7   1     1085.93     1123.40     24.30 o 
   0   7   1      956.09      987.01     19.43 o 
   1   7   1    16544.78    15971.26    261.98 o 
   2   7   1      442.47      365.00     10.33 o 
   3   7   1     6171.78     5683.54    117.72 o 
   4   7   1     2523.27     2428.37     48.97 o 
   5   7   1     3937.24     3773.38     59.67 o 
   6   7   1    16778.55    16606.78    307.63 o 
   7   7   1      355.58      377.25     10.85 o 
   8   7   1     3708.94     3838.49     62.27 o 
   9   7   1       29.25       36.78      4.61 o 
  10   7   1       29.55       33.55      5.30 o 
  11   7   1        2.21       -6.20      6.20 o 
  12   7   1       11.07        8.65      7.86 o 
  13   7   1       20.61       26.67      9.89 o 
  14   7   1       85.57       74.42     16.34 o 
  15   7   1     1044.72      976.63     43.64 o 
  -9   8   1        5.43        6.42     12.08 o 
  -8   8   1       84.44       94.63     18.00 o 
  -7   8   1      305.42      320.08     19.50 o 
  -6   8   1        3.85       12.52      7.63 o 
  -5   8   1       48.12       48.60      5.27 o 
  -4   8   1      355.49      380.40     13.53 o 
  -3   8   1     1018.13     1068.27     22.23 o 
  -2   8   1       90.07       66.66      5.60 o 
  -1   8   1     9197.81     9122.59    139.48 o 
   0   8   1     3182.47     3225.86     58.83 o 
   1   8   1     4036.66     3956.91     70.70 o 
   2   8   1     3747.16     3688.91     73.07 o 
   3   8   1      676.35      647.42     21.27 o 
   4   8   1    10168.22     9754.95    171.50 o 
   5   8   1     1757.59     1739.20     36.56 o 
   6   8   1     4711.78     4659.09     81.54 o 
   7   8   1      121.91      126.16      7.52 o 
   8   8   1      329.54      326.10     16.37 o 
   9   8   1     1777.61     1850.61     38.03 o 
  10   8   1       97.45       98.10      8.31 o 
  11   8   1      372.67      380.82     23.77 o 
  12   8   1      180.10      188.43     19.22 o 
  13   8   1      558.41      595.06     57.18 o 
  14   8   1     1823.72     1839.04     65.25 o 
  15   8   1      216.76      225.52     21.66 o 
  -8   9   1       89.63      104.01     21.14 o 
  -7   9   1       55.92       42.75     10.72 o 
  -6   9   1       97.37       90.87     13.72 o 
  -5   9   1      103.28      115.09      8.04 o 
  -4   9   1        0.01       -1.79      3.63 o 
  -3   9   1     2978.29     2911.58     49.53 o 
  -2   9   1      851.57      847.91     30.41 o 
  -1   9   1     3756.32     3935.98     85.84 o 
   0   9   1     4144.53     4032.65     70.29 o 
   1   9   1     1396.04     1377.53     33.51 o 
   2   9   1     5737.14     5648.58    106.54 o 
   3   9   1     4264.56     4249.78     81.13 o 
   4   9   1     4151.68     4241.30     91.83 o 
   5   9   1     2257.02     2224.42     47.51 o 
   6   9   1       57.45       48.78      6.66 o 
   7   9   1      357.89      364.28     14.63 o 
   8   9   1      252.12      232.11     12.03 o 
   9   9   1      347.68      390.59     15.79 o 
  10   9   1      277.08      258.56     13.08 o 
  11   9   1      768.60      715.02     69.68 o 
  12   9   1     3272.52     3239.96     97.41 o 
  13   9   1       87.28       88.68     15.86 o 
  14   9   1     1584.61     1534.45     76.41 o 
  15   9   1      498.39      552.81     41.33 o 
  -7  10   1      161.50      167.80     16.39 o 
  -6  10   1      263.06      285.30     18.95 o 
  -5  10   1      542.10      529.65     20.37 o 
  -4  10   1     1943.58     1906.15     36.65 o 
  -3  10   1      135.25      134.92      8.10 o 
  -2  10   1     1089.13     1165.97     31.62 o 
  -1  10   1       57.71       97.36      8.07 o 
   0  10   1     1662.67     1635.68     38.68 o 
   1  10   1      873.60      752.76     21.60 o 
   2  10   1      615.37      665.20     23.53 o 
   3  10   1     4334.34     4128.38     80.58 o 
   4  10   1      326.15      311.81     14.15 o 
   5  10   1        3.99        1.37      4.00 o 
   6  10   1      992.33     1019.04     27.54 o 
   7  10   1      558.21      599.00     41.74 o 
   8  10   1       91.58       76.18     13.46 o 
   9  10   1      325.71      335.86     16.92 o 
  10  10   1     1138.99     1145.23     32.18 o 
  11  10   1       75.39      104.12     20.24 o 
  12  10   1     2071.98     2016.74     93.71 o 
  13  10   1      675.82      683.46     64.87 o 
  14  10   1      219.05      209.64     22.10 o 
  -6  11   1      404.83      428.81     33.49 o 
  -5  11   1      208.68      184.57     24.68 o 
  -4  11   1      935.49      926.78     25.53 o 
  -3  11   1       22.79       38.58      9.71 o 
  -2  11   1      892.61      904.21     25.83 o 
  -1  11   1      513.95      533.23     24.97 o 
   0  11   1       24.01       25.17      5.71 o 
   1  11   1     3938.72     3826.76     75.62 o 
   2  11   1      247.90      231.20     11.64 o 
   3  11   1      579.91      544.79     18.35 o 
   4  11   1      228.37      216.88     11.67 o 
   5  11   1       48.57       40.03      6.42 o 
   6  11   1      699.63      714.32     22.67 o 
   7  11   1      188.94      184.32     11.79 o 
   8  11   1      549.40      520.20     19.41 o 
   9  11   1       23.63       57.73     10.42 o 
  10  11   1      689.21      693.15     27.88 o 
  11  11   1     2256.32     2291.49     53.01 o 
  12  11   1      161.32      164.39     18.84 o 
  13  11   1     1560.81     1559.46     99.95 o 
  14  11   1      481.16      527.02     36.52 o 
  -5  12   1       57.54       50.94     17.30 o 
  -4  12   1      482.51      533.40     39.40 o 
  -3  12   1      204.37      204.66     15.01 o 
  -2  12   1       13.02        4.39      6.38 o 
  -1  12   1     2132.79     2096.57     56.02 o 
   0  12   1      871.07      868.12     25.59 o 
   1  12   1      459.45      477.63     20.81 o 
   2  12   1        2.59       12.35      5.03 o 
   3  12   1      278.00      299.44     14.10 o 
   4  12   1      300.63      296.48     14.25 o 
   5  12   1      198.80      205.46     12.35 o 
   6  12   1      109.68      103.22      9.81 o 
   7  12   1     1325.10     1331.51     35.35 o 
   8  12   1       48.23       43.03      7.61 o 
   9  12   1     2393.51     2422.66     55.73 o 
  10  12   1        0.02        1.11      5.16 o 
  11  12   1     1551.51     1598.58     41.63 o 
  12  12   1      470.82      443.72     34.60 o 
  13  12   1      685.38      726.74     39.02 o 
  -3  13   1      433.65      394.88     21.64 o 
  -2  13   1      322.14      324.81     18.90 o 
  -1  13   1      497.99      559.77     32.95 o 
   0  13   1      186.09      155.42     14.10 o 
   1  13   1      128.64      124.12     12.61 o 
   2  13   1       55.12       68.08      9.98 o 
   3  13   1      146.75      139.48     11.51 o 
   4  13   1      374.31      415.16     17.69 o 
   5  13   1      948.26      941.72     28.51 o 
   6  13   1       15.34       18.26      6.68 o 
   7  13   1     1225.83     1261.73     35.08 o 
   8  13   1       33.74       21.55      6.64 o 
   9  13   1     1270.09     1275.71     36.08 o 
  10  13   1      645.64      675.60     24.68 o 
  11  13   1      410.77      418.14     19.79 o 
  12  13   1     1682.44     1940.89     70.32 o 
  13  13   1       76.18       80.31     16.71 o 
  -2  14   1       29.83       26.18     11.49 o 
  -1  14   1      129.95      117.42     13.49 o 
   0  14   1      421.03      443.73     22.99 o 
   1  14   1      185.46      166.61     15.01 o 
   2  14   1      246.02      239.83     16.97 o 
   3  14   1        3.67       16.53      7.17 o 
   4  14   1       48.85       58.88     10.55 o 
   5  14   1      466.07      478.78     34.02 o 
   6  14   1      223.73      233.03     14.61 o 
   7  14   1      572.36      610.87     23.51 o 
   8  14   1      241.32      247.40     15.51 o 
   9  14   1      202.78      211.42     14.60 o 
  10  14   1     1474.51     1613.82     43.71 o 
  11  14   1      174.06      165.23     14.10 o 
  12  14   1      809.43      802.58     42.48 o 
   1  15   1       18.97       10.80     10.48 o 
   2  15   1        0.01       -8.71      8.71 o 
   3  15   1       48.73       55.54     10.90 o 
   4  15   1      391.77      339.60     39.04 o 
   5  15   1       46.54       57.18     11.14 o 
   6  15   1       55.34       44.48     10.56 o 
   7  15   1       65.07       92.99     12.45 o 
   8  15   1     1167.73     1300.30     47.58 o 
   9  15   1      230.81      252.80     24.14 o 
  10  15   1      699.85      754.25     49.11 o 
   5  16   1       57.61       72.42     28.35 o 
   6  16   1      320.64      379.20     31.43 o 
   7  16   1      292.40      269.10     32.68 o 
  -9 -14   2       20.31       65.11     19.22 o 
  -8 -14   2     1381.65     1594.16     50.50 o 
  -7 -14   2      373.02      445.14     37.64 o 
  -6 -14   2      134.26      107.90     17.42 o 
  -5 -14   2      314.84      304.43     35.08 o 
  -4 -14   2       86.27      134.28     19.50 o 
  -3 -14   2      884.73     1006.97     54.42 o 
  -2 -14   2       81.40      112.10     20.66 o 
  -1 -14   2        0.92        5.42     10.09 o 
 -11 -13   2      336.37      399.58     45.17 o 
 -10 -13   2     1291.32     1313.63     43.04 o 
  -9 -13   2     1422.13     1460.35     46.46 o 
  -8 -13   2       96.15       84.22     11.86 o 
  -7 -13   2      576.29      597.17     35.56 o 
  -6 -13   2      120.21      128.25     31.72 o 
  -5 -13   2      647.28      748.09     39.47 o 
  -4 -13   2      133.96      175.82     19.91 o 
  -3 -13   2      543.13      516.42     64.87 o 
  -2 -13   2       41.81       36.53     12.68 o 
  -1 -13   2       26.11       25.65     12.44 o 
   0 -13   2        0.24       -0.28     12.97 o 
   1 -13   2        4.11       11.68     10.83 o 
   2 -13   2        3.26       16.34     19.22 o 
 -12 -12   2      539.94      593.93     33.91 o 
 -11 -12   2     2053.81     2243.29     65.04 o 
 -10 -12   2      147.83      170.79     12.82 o 
  -9 -12   2     1629.01     1585.68     47.78 o 
  -8 -12   2      327.63      328.36     38.44 o 
  -7 -12   2     1180.96     1113.48     49.23 o 
  -6 -12   2     2104.86     2235.26    139.36 o 
  -5 -12   2       23.50       22.36     11.05 o 
  -4 -12   2       64.87       53.01     12.44 o 
  -3 -12   2        1.46        1.14      7.38 o 
  -2 -12   2      472.16      483.79     29.33 o 
  -1 -12   2        0.23        8.91      6.65 o 
   0 -12   2       25.86       10.16      9.92 o 
   1 -12   2      100.24       74.77     15.27 o 
   2 -12   2       10.07        9.77      9.92 o 
   3 -12   2     1412.97     1484.04     60.18 o 
 -13 -11   2     1778.09     2003.38     71.11 o 
 -12 -11   2        0.43       -5.01      7.82 o 
 -11 -11   2     1573.79     1690.28     52.16 o 
 -10 -11   2      431.98      455.79     18.97 o 
  -9 -11   2      419.88      440.60     24.69 o 
  -8 -11   2     2234.61     2386.45     65.40 o 
  -7 -11   2        0.64        0.70      7.64 o 
  -6 -11   2      692.76      668.41     42.77 o 
  -5 -11   2        8.97        6.27      7.54 o 
  -4 -11   2       25.52       15.89     18.74 o 
  -3 -11   2      330.95      328.14     36.04 o 
  -2 -11   2       56.16       50.97     11.49 o 
  -1 -11   2      119.45      106.75     11.45 o 
   0 -11   2       36.24       60.21     19.22 o 
   1 -11   2     1743.42     1777.78     80.73 o 
   2 -11   2      734.58      734.06     37.60 o 
   3 -11   2        4.74        4.15      8.88 o 
   4 -11   2       41.03       32.68     15.38 o 
   5 -11   2       42.82       51.90     18.26 o 
 -14 -10   2      359.48      434.41     38.44 o 
 -13 -10   2      597.62      703.96     36.53 o 
 -12 -10   2      426.02      364.61     32.20 o 
 -11 -10   2      584.80      603.37     26.80 o 
 -10 -10   2     3569.23     3748.58     77.43 o 
  -9 -10   2       74.18       76.02      8.82 o 
  -8 -10   2     2390.91     2407.28     64.43 o 
  -7 -10   2      944.83      962.91     33.75 o 
  -6 -10   2      184.29      209.70     14.76 o 
  -5 -10   2        6.59       12.97      6.21 o 
  -4 -10   2      502.02      526.93     69.20 o 
  -3 -10   2      593.82      552.27     28.62 o 
  -2 -10   2      268.49      248.21     19.19 o 
  -1 -10   2      882.82      863.03     37.87 o 
   0 -10   2     2270.69     2256.34     58.10 o 
   1 -10   2      450.17      416.49     26.28 o 
   2 -10   2     1158.80     1201.14     70.16 o 
   3 -10   2      159.06      145.09     17.05 o 
   4 -10   2      648.34      636.31     53.34 o 
   5 -10   2      946.38      971.65     56.70 o 
   6 -10   2      157.22      124.94     23.07 o 
 -14  -9   2     1132.06     1152.66     49.10 o 
 -13  -9   2      449.57      496.09     29.53 o 
 -12  -9   2     3077.43     3269.13     98.74 o 
 -11  -9   2      916.61      875.82     35.95 o 
 -10  -9   2     2095.14     2081.93     47.60 o 
  -9  -9   2     1283.27     1338.75     45.54 o 
  -8  -9   2      397.18      410.58     20.32 o 
  -7  -9   2      495.70      524.80     22.97 o 
  -6  -9   2       22.98       32.48      7.69 o 
  -5  -9   2       92.40       72.16      9.05 o 
  -4  -9   2       13.23       10.88      5.89 o 
  -3  -9   2     1402.19     1452.08     35.30 o 
  -2  -9   2     5974.54     6140.67    115.81 o 
  -1  -9   2       29.89       26.32      7.16 o 
   0  -9   2     1908.74     1958.76     44.58 o 
   1  -9   2       49.10       76.57     10.18 o 
   2  -9   2     1126.70      957.41     40.61 o 
   3  -9   2     1508.09     1460.92     43.94 o 
   4  -9   2        0.55        1.34      6.97 o 
   5  -9   2     1368.75     1264.48     56.70 o 
   6  -9   2       23.27       23.71     12.93 o 
   7  -9   2       20.31       29.02     12.79 o 
 -14  -8   2     1594.59     1576.98     59.51 o 
 -13  -8   2      467.54      428.71     27.22 o 
 -12  -8   2     1160.63     1204.08     47.44 o 
 -11  -8   2     2968.10     2849.68    151.37 o 
 -10  -8   2       74.23       98.56     11.23 o 
  -9  -8   2      133.74      126.77     12.30 o 
  -8  -8   2      741.82      704.28     41.86 o 
  -7  -8   2      330.66      351.28     18.17 o 
  -6  -8   2      222.95      243.62     22.31 o 
  -5  -8   2       72.61       75.53      9.03 o 
  -4  -8   2     2590.73     2644.16     55.52 o 
  -3  -8   2     1156.12     1277.31     40.43 o 
  -2  -8   2     4521.91     4569.18     87.73 o 
  -1  -8   2      878.26      896.37     28.72 o 
   0  -8   2      817.30      750.49     20.99 o 
   1  -8   2     3839.80     3718.62     75.03 o 
   2  -8   2      675.90      712.29     22.65 o 
   3  -8   2     2176.55     2154.96     49.16 o 
   4  -8   2      667.83      669.39     26.51 o 
   5  -8   2      215.02      216.40     18.70 o 
   6  -8   2       23.47       27.76     11.02 o 
   7  -8   2        3.81       22.70     10.99 o 
   8  -8   2      115.86      102.08     34.12 o 
 -15  -7   2      747.82      707.46     37.35 o 
 -14  -7   2      258.87      272.72     40.85 o 
 -13  -7   2     2709.22     2642.91     84.36 o 
 -12  -7   2       47.99       49.78     12.45 o 
 -11  -7   2      983.33      926.48     58.63 o 
 -10  -7   2        2.37       15.62     11.95 o 
  -9  -7   2        4.37       11.21      4.58 o 
  -8  -7   2     3103.39     3020.84     65.48 o 
  -7  -7   2      351.49      332.02     14.74 o 
  -6  -7   2     4627.67     4811.38    112.18 o 
  -5  -7   2     2945.42     3229.07     79.21 o 
  -4  -7   2     1352.14     1291.99     30.92 o 
  -3  -7   2     4725.15     4729.45     89.68 o 
  -2  -7   2      704.13      723.48     16.57 o 
  -1  -7   2     4276.37     4422.94     74.59 o 
   0  -7   2     1606.14     1726.92     33.36 o 
   1  -7   2     4500.79     4543.87     69.71 o 
   2  -7   2     4654.77     4490.80     77.32 o 
   3  -7   2      115.35      113.00      7.49 o 
   4  -7   2      318.58      341.62     28.19 o 
   5  -7   2      126.71      135.78     10.60 o 
   6  -7   2      499.25      479.79     27.47 o 
   7  -7   2      646.28      622.70     32.33 o 
   8  -7   2       45.42       41.91     14.04 o 
   9  -7   2       36.18       32.68     25.95 o 
 -15  -6   2     1897.93     1807.04     66.34 o 
 -14  -6   2      225.92      233.94     21.33 o 
 -13  -6   2     1211.63     1157.17     47.34 o 
 -12  -6   2      138.04      173.14     19.70 o 
 -11  -6   2      586.42      586.57     40.85 o 
 -10  -6   2      979.09     1006.83     33.06 o 
  -9  -6   2       67.76       66.39      6.46 o 
  -8  -6   2      597.53      656.60     27.24 o 
  -7  -6   2      556.79      587.84     29.45 o 
  -6  -6   2      209.39      174.49      8.21 o 
  -5  -6   2     4834.36     4758.41     89.92 o 
  -4  -6   2     1016.71     1109.89     49.87 o 
  -3  -6   2    16781.14    16855.87    293.65 o 
  -2  -6   2      438.84      454.58     11.27 o 
  -1  -6   2     6398.79     6359.84    103.49 o 
   0  -6   2    15239.36    15399.24    242.23 o 
   1  -6   2     1692.08     1725.94     29.79 o 
   2  -6   2     6303.66     6495.03    106.74 o 
   3  -6   2      277.73      322.83     14.43 o 
   4  -6   2     1484.87     1424.01     34.52 o 
   5  -6   2      679.08      697.72     20.05 o 
   6  -6   2       52.42       42.88     11.41 o 
   7  -6   2       37.41       45.79     11.91 o 
   8  -6   2       70.90      121.16     17.05 o 
   9  -6   2     1039.16      988.95     69.20 o 
  10  -6   2      184.84      131.67     33.64 o 
 -15  -5   2      801.72      857.35     41.46 o 
 -14  -5   2      560.06      524.73     31.06 o 
 -13  -5   2      122.84      129.80     25.47 o 
 -12  -5   2      137.89      150.79     15.54 o 
 -11  -5   2      612.98      624.42     21.47 o 
 -10  -5   2      316.08      309.82     13.99 o 
  -9  -5   2     1438.03     1438.87     26.89 o 
  -8  -5   2        2.30       18.08      6.39 o 
  -7  -5   2     9333.05     9539.56    155.85 o 
  -6  -5   2      145.51      175.25     10.39 o 
  -5  -5   2    10742.33    11173.19    161.72 o 
  -4  -5   2     4289.61     4501.40     83.75 o 
  -3  -5   2     3286.13     3260.27     62.28 o 
  -2  -5   2    11661.33    11115.58    175.19 o 
  -1  -5   2       60.40       57.50      7.26 o 
   0  -5   2     7520.56     7319.47    117.56 o 
   1  -5   2       14.41       21.71      3.65 o 
   2  -5   2     2928.80     3005.26     59.44 o 
   3  -5   2      980.01      948.63     21.97 o 
   4  -5   2      140.91      180.03      9.00 o 
   5  -5   2      451.53      437.73     12.42 o 
   6  -5   2       39.35       48.03      7.32 o 
   7  -5   2      829.57      825.50     35.33 o 
   8  -5   2     1139.21     1093.33     44.04 o 
   9  -5   2       70.09      105.72     27.87 o 
  10  -5   2        6.43        7.69     22.10 o 
  11  -5   2        0.52        0.00     24.99 o 
 -15  -4   2       73.49       58.26     12.54 o 
 -14  -4   2      291.67      279.66     21.29 o 
 -13  -4   2       90.90       71.33      9.93 o 
 -12  -4   2      166.77      159.00     11.83 o 
 -11  -4   2       59.27       69.81      8.44 o 
 -10  -4   2       24.68       26.33      6.38 o 
  -9  -4   2     1414.52     1449.48     33.27 o 
  -8  -4   2     1246.91     1209.16     24.08 o 
  -7  -4   2     5013.75     5068.37     86.15 o 
  -6  -4   2     5761.28     6134.21     91.28 o 
  -5  -4   2    10193.77    10965.96    158.68 o 
  -4  -4   2    17622.75    17958.72    279.97 o 
  -3  -4   2     9233.25     9534.05    150.71 o 
  -2  -4   2     9445.83     9103.68    143.65 o 
  -1  -4   2     4277.22     4407.90     73.85 o 
   0  -4   2     7154.41     7303.41    116.38 o 
   1  -4   2     5758.35     6059.96     87.76 o 
   2  -4   2      976.90     1111.28     25.74 o 
   3  -4   2      782.76      764.08     17.99 o 
   4  -4   2      241.07      274.67      8.64 o 
   5  -4   2     2133.70     2200.86     34.10 o 
   6  -4   2     2644.67     2621.58     38.12 o 
   7  -4   2       68.62       61.05      7.07 o 
   8  -4   2      158.70      158.46     20.19 o 
   9  -4   2      128.81      138.44     31.24 o 
  10  -4   2      978.70      911.76     41.31 o 
  11  -4   2     1101.59     1018.64     45.95 o 
  12  -4   2       90.53      139.36     34.60 o 
 -15  -3   2      252.49      299.57     36.52 o 
 -14  -3   2      160.28      173.73     14.37 o 
 -13  -3   2        4.96        2.78      6.45 o 
 -12  -3   2        7.08        4.71      6.17 o 
 -11  -3   2       94.99      107.13      9.95 o 
 -10  -3   2     2309.64     2293.34     43.58 o 
  -9  -3   2     1519.93     1506.89     28.00 o 
  -8  -3   2     3181.48     3161.05     43.32 o 
  -7  -3   2      739.61      692.77     16.62 o 
  -6  -3   2    11490.55    11190.03    146.60 o 
  -5  -3   2     1762.45     1641.68     27.03 o 
  -4  -3   2     6887.00     6855.88    122.97 o 
  -3  -3   2     8985.13     9503.57    149.20 o 
  -2  -3   2     5697.47     5939.61     94.62 o 
  -1  -3   2     8118.42     8288.75    133.63 o 
   0  -3   2      505.11      484.11     10.42 o 
   1  -3   2     3447.73     3781.28     70.33 o 
   2  -3   2     1767.26     1987.59     49.38 o 
   3  -3   2        0.19        6.53      2.34 o 
   4  -3   2      851.68      761.70     14.02 o 
   5  -3   2      259.92      312.80      7.22 o 
   6  -3   2     1947.49     1933.34     30.68 o 
   7  -3   2      166.90      157.48      7.40 o 
   8  -3   2      250.34      289.78     20.06 o 
   9  -3   2     2233.96     2254.04     73.62 o 
  10  -3   2       81.12      109.71     53.82 o 
  11  -3   2     1870.72     1909.23     68.68 o 
  12  -3   2       31.62       36.31     13.46 o 
 -14  -2   2       70.50       60.55     10.32 o 
 -13  -2   2        2.64        2.34      6.35 o 
 -12  -2   2      245.43      248.23     12.23 o 
 -11  -2   2       48.66       48.94      6.77 o 
 -10  -2   2     3228.74     3145.21     56.19 o 
  -9  -2   2      456.13      444.46     14.08 o 
  -8  -2   2    13951.22    13982.92    179.64 o 
  -7  -2   2     4130.30     4135.56     50.60 o 
  -6  -2   2     1040.45      993.12     18.03 o 
  -5  -2   2    35860.56    37082.21    840.63 o 
  -4  -2   2      806.95      832.45     14.97 o 
  -3  -2   2    25590.03    25977.87    356.40 o 
  -2  -2   2     2877.96     3110.12     78.14 o 
  -1  -2   2     3187.40     3334.78     79.27 o 
   0  -2   2    18102.40    17699.79    293.57 o 
   1  -2   2      679.58      690.68     20.60 o 
   2  -2   2     5275.03     6029.25     95.65 o 
   3  -2   2     7408.36     8218.53    116.55 o 
   4  -2   2      469.16      440.47      9.18 o 
   5  -2   2     1302.95     1242.03     18.17 o 
   6  -2   2     4075.54     4287.31     54.83 o 
   7  -2   2     3606.50     3484.30     51.37 o 
   8  -2   2     1206.86     1118.71     28.74 o 
   9  -2   2     4218.79     4141.55    119.82 o 
  10  -2   2      856.08      760.43     35.54 o 
  11  -2   2      928.23      874.24     40.61 o 
  12  -2   2      195.06      175.41     19.55 o 
  13  -2   2        5.20       11.94     17.78 o 
 -14  -1   2      120.80      112.75     12.42 o 
 -13  -1   2        0.77       -1.30      6.19 o 
 -12  -1   2     1854.55     1826.71     63.72 o 
 -11  -1   2       10.48       17.15      5.34 o 
 -10  -1   2     6843.56     6603.24    107.87 o 
  -9  -1   2     6829.19     6757.96    144.22 o 
  -8  -1   2      953.49     1015.70     22.49 o 
  -7  -1   2    19006.99    19273.90    256.05 o 
  -5  -1   2    10629.23    10524.63    129.00 o 
  -4  -1   2     7938.68     8393.25    107.85 o 
  -3  -1   2     2517.25     2669.48     36.08 o 
  -2  -1   2     8315.28     8530.27    121.59 o 
  -1  -1   2     3071.78     3161.07     45.26 o 
   0  -1   2       90.96       59.49      3.72 o 
   1  -1   2    19988.12    18809.41    562.99 o 
   2  -1   2     2297.46     2447.02     47.57 o 
   3  -1   2      959.29      902.55     18.54 o 
   4  -1   2     5301.67     5545.88     71.93 o 
   6  -1   2     4059.05     4105.57     50.12 o 
   7  -1   2     3443.24     3335.51     47.62 o 
   8  -1   2     3134.13     3116.55     71.23 o 
   9  -1   2     3332.17     3130.80     94.20 o 
  10  -1   2     1916.85     1751.47     61.44 o 
  11  -1   2       17.96        0.96      8.60 o 
  12  -1   2      770.80      735.98     37.41 o 
  13  -1   2      426.61      347.21     27.47 o 
 -14   0   2      176.20      147.90     16.95 o 
 -13   0   2        0.87       -0.82      6.73 o 
 -12   0   2     1913.39     1761.73     45.19 o 
 -11   0   2     3820.80     3742.05     66.91 o 
 -10   0   2      574.95      584.10     17.60 o 
  -9   0   2      369.64      351.67     12.75 o 
  -8   0   2     1216.41     1288.43     28.77 o 
  -7   0   2    12563.92    12769.24    216.08 o 
  -6   0   2     3753.48     3625.50     60.34 o 
  -5   0   2     2771.46     2714.96     42.25 o 
  -4   0   2     8662.17     9255.31    113.06 o 
  -3   0   2     2516.28     2482.91     31.90 o 
  -2   0   2      515.09      549.91      9.01 o 
  -1   0   2     3172.88     3204.63     41.90 o 
   0   0   2     2329.27     2422.51     32.38 o 
   1   0   2     2268.81     2241.67     26.54 o 
   2   0   2     4291.99     4259.02     64.84 o 
   3   0   2    14029.94    14162.03    186.97 o 
   4   0   2     4364.99     4605.38     57.20 o 
   5   0   2    10091.75    10835.54    142.45 o 
   6   0   2    15638.23    16399.10    228.05 o 
   7   0   2      721.84      713.54     13.56 o 
   8   0   2    13010.33    12620.13    218.12 o 
   9   0   2      550.11      538.20     20.56 o 
  10   0   2      966.11      872.05     38.45 o 
  11   0   2     1712.70     1553.05     58.15 o 
  12   0   2       25.35        6.97      9.89 o 
  13   0   2       64.59       70.86     15.99 o 
  14   0   2        2.62       -6.10     11.08 o 
 -14   1   2      428.15      420.68     45.60 o 
 -13   1   2     1147.45     1103.69     42.19 o 
 -12   1   2        1.85       -0.07      6.55 o 
 -11   1   2     1092.16     1067.99     31.67 o 
 -10   1   2     2862.34     2924.90     57.15 o 
  -9   1   2     3865.81     3815.75     66.18 o 
  -8   1   2     5895.84     5871.56     95.56 o 
  -7   1   2     1606.21     1595.89     34.04 o 
  -6   1   2     4101.33     4203.25     75.76 o 
  -5   1   2     3612.95     3609.21     55.71 o 
  -4   1   2     2553.25     2681.77     34.85 o 
  -3   1   2      100.46       87.39      3.00 o 
  -2   1   2     3297.28     3244.92     41.17 o 
  -1   1   2     1332.88     1397.99     22.69 o 
   0   1   2     1017.81     1102.55     17.25 o 
   2   1   2      135.09      156.98      5.16 o 
   3   1   2      473.90      445.82      9.54 o 
   4   1   2    20948.14    20383.69    367.03 o 
   5   1   2        2.56        0.59      2.94 o 
   6   1   2    11964.37    11663.46    185.05 o 
   7   1   2      978.05      979.39     19.68 o 
   8   1   2     4708.71     4719.47     85.84 o 
   9   1   2     3512.51     3358.68     76.94 o 
  10   1   2      618.79      587.96     22.25 o 
  11   1   2      835.20      749.70     54.30 o 
  12   1   2      111.83      114.03     17.05 o 
  13   1   2        1.57       -6.90     10.01 o 
  14   1   2        0.25      -10.88     10.88 o 
 -13   2   2      859.61      847.98     61.23 o 
 -12   2   2      648.36      673.65     25.74 o 
 -11   2   2      527.10      509.45     21.09 o 
 -10   2   2     5576.11     5770.74    113.23 o 
  -9   2   2      633.93      571.91     17.00 o 
  -8   2   2     1996.46     1997.22     38.22 o 
  -7   2   2     2246.20     2275.80     41.45 o 
  -6   2   2      106.94      120.38      9.96 o 
  -5   2   2     2708.84     2650.73     36.95 o 
  -4   2   2     3364.86     3542.40     49.23 o 
  -3   2   2     1105.05     1119.45     19.46 o 
  -2   2   2       66.91       83.12      3.18 o 
  -1   2   2     6699.40     6824.24    124.65 o 
   0   2   2      928.36      957.46     15.87 o 
   1   2   2     2848.84     2935.00     44.45 o 
   2   2   2     8596.93     8367.23    112.87 o 
   3   2   2     7754.62     8051.68    119.87 o 
   4   2   2    22701.65    21670.09    488.33 o 
   5   2   2    13046.38    13328.06    197.29 o 
   6   2   2     4032.61     3780.60     54.60 o 
   7   2   2     6856.32     6887.61    111.68 o 
   8   2   2        0.48       12.32      9.33 o 
   9   2   2     1547.72     1498.51     39.97 o 
  10   2   2     1063.72      970.99     30.44 o 
  11   2   2      501.78      507.99     37.48 o 
  12   2   2        1.35       -9.42      9.42 o 
  13   2   2       38.87       55.84     15.19 o 
  14   2   2       66.52       62.47     16.63 o 
  15   2   2       40.58       33.47     19.70 o 
 -13   3   2       40.02       22.16     10.21 o 
 -12   3   2     2130.17     2124.90     64.77 o 
 -11   3   2       85.62       97.78     11.06 o 
 -10   3   2     1982.59     1978.57     47.81 o 
  -9   3   2     2514.11     2509.98     47.38 o 
  -8   3   2     1127.83     1171.54     25.92 o 
  -7   3   2     1054.89     1081.69     23.68 o 
  -6   3   2      808.73      825.16     15.90 o 
  -5   3   2     1471.52     1529.02     25.39 o 
  -4   3   2      623.30      659.15     12.46 o 
  -3   3   2     3969.59     3962.00     54.66 o 
  -2   3   2     9789.69     9774.29    158.53 o 
  -1   3   2     1092.17     1154.99     20.82 o 
   0   3   2    34278.24    29521.81    618.20 o 
   2   3   2     5707.36     5453.59     81.55 o 
   3   3   2    18180.20    17802.32    260.79 o 
   4   3   2     4346.89     4078.43     62.21 o 
   5   3   2    13724.43    13563.67    200.44 o 
   6   3   2      294.76      241.27      6.15 o 
   7   3   2     5908.86     6127.38     87.31 o 
   8   3   2     5339.26     5516.60     91.37 o 
   9   3   2     2430.53     2427.66     58.64 o 
  10   3   2      212.70      186.94     18.01 o 
  11   3   2       16.71       14.77      6.94 o 
  12   3   2       17.29       15.59      7.63 o 
  13   3   2        1.84        0.09     10.81 o 
  14   3   2       68.31       76.51     19.70 o 
  15   3   2      496.30      441.65     33.11 o 
 -12   4   2     1316.19     1252.26     54.16 o 
 -11   4   2      369.80      391.57     47.25 o 
 -10   4   2       98.07       69.85     10.87 o 
  -9   4   2      709.59      728.72     24.17 o 
  -8   4   2       41.43       42.10      6.48 o 
  -7   4   2     3599.93     3651.25     62.55 o 
  -6   4   2       41.97       46.99      3.92 o 
  -5   4   2        1.17        7.93      3.69 o 
  -4   4   2     1225.50     1141.37     19.42 o 
  -3   4   2     1861.45     2032.75     36.80 o 
  -2   4   2    12587.48    12713.06    205.60 o 
  -1   4   2      935.97      889.27     17.31 o 
   0   4   2    15365.74    15835.87    277.75 o 
   2   4   2      538.22      597.49     20.34 o 
   3   4   2    34325.87    29762.23    914.61 o 
   4   4   2     2643.74     2697.35     42.61 o 
   5   4   2     5155.53     5262.48     80.34 o 
   6   4   2     5504.75     5453.20     78.15 o 
   7   4   2      632.07      672.77     20.29 o 
   8   4   2     1828.12     1888.49     32.42 o 
   9   4   2        2.68        1.61      3.59 o 
  10   4   2      679.21      665.09     24.18 o 
  11   4   2      536.82      480.85     21.05 o 
  12   4   2      477.38      502.71     22.49 o 
  13   4   2     1390.65     1369.71     53.65 o 
  14   4   2      384.93      328.56     32.20 o 
  15   4   2      390.22      363.34     30.10 o 
 -12   5   2        1.14       -2.63     12.44 o 
 -11   5   2      130.54      159.49     22.76 o 
 -10   5   2      299.53      326.85     27.47 o 
  -9   5   2      251.80      279.72     18.24 o 
  -8   5   2        5.64        3.71      5.54 o 
  -7   5   2        2.25        8.66      5.08 o 
  -6   5   2      768.24      808.42     18.17 o 
  -5   5   2       75.70       83.47      5.04 o 
  -4   5   2     4423.56     4533.42     66.11 o 
  -3   5   2     3807.77     3886.61     72.56 o 
  -2   5   2     1383.39     1468.83     27.65 o 
  -1   5   2     9935.27     9504.01    155.03 o 
   0   5   2     2136.53     2262.35     36.13 o 
   1   5   2    20962.65    19553.43    341.91 o 
   2   5   2      716.62      645.39     12.57 o 
   3   5   2       11.75       17.68      2.34 o 
   4   5   2     8807.11     8607.66    141.92 o 
   5   5   2     1326.41     1462.71     25.49 o 
   6   5   2     4517.97     4456.19     70.31 o 
   7   5   2       13.48       43.70      3.82 o 
   8   5   2      274.81      307.63      9.24 o 
   9   5   2      326.59      364.82     10.44 o 
  10   5   2      854.23      842.68     29.49 o 
  11   5   2     1477.36     1357.51     39.70 o 
  12   5   2      862.89      808.15     29.13 o 
  13   5   2      106.97      111.22     12.35 o 
  14   5   2      727.10      749.53     40.08 o 
  15   5   2      771.22      770.81     42.80 o 
 -11   6   2        0.79       -9.17     10.01 o 
 -10   6   2      341.91      365.73     29.88 o 
  -9   6   2      200.13      191.46     22.02 o 
  -8   6   2       31.19       23.86      8.68 o 
  -7   6   2        9.98       16.01     10.82 o 
  -6   6   2     2091.14     2085.85     40.20 o 
  -5   6   2     1290.14     1348.91     24.21 o 
  -4   6   2        4.87       13.70      4.54 o 
  -3   6   2     3157.93     3173.77     76.02 o 
  -2   6   2      825.94      758.22     18.59 o 
  -1   6   2     9354.68     9013.89    143.55 o 
   0   6   2    12872.09    12622.81    185.76 o 
   1   6   2      972.89      897.04     19.56 o 
   2   6   2    13730.82    13560.86    213.97 o 
   3   6   2       73.55       94.07      4.27 o 
   4   6   2     8937.62     8670.29    129.93 o 
   5   6   2     1853.14     1817.97     29.23 o 
   6   6   2     1856.40     1913.23     33.03 o 
   7   6   2     2886.60     3054.15     49.98 o 
   8   6   2      209.25      230.88      8.44 o 
   9   6   2     1220.43     1228.55     25.97 o 
  10   6   2       87.49       71.58      9.39 o 
  11   6   2        9.38       12.89     13.50 o 
  12   6   2     1752.60     1673.02     47.30 o 
  13   6   2      586.74      570.77     35.31 o 
  14   6   2     2799.30     2751.32     71.40 o 
  15   6   2      177.85      151.52     22.08 o 
 -10   7   2       14.63       10.33     24.03 o 
  -9   7   2      124.88      138.31     20.35 o 
  -8   7   2       12.22        8.41      8.43 o 
  -7   7   2     1634.44     1584.16     37.07 o 
  -6   7   2        2.90       12.27      5.50 o 
  -5   7   2      504.71      503.94     12.31 o 
  -4   7   2     1154.40     1172.84     25.84 o 
  -3   7   2     4049.74     3998.55     90.02 o 
  -2   7   2    10528.78    10661.08    170.52 o 
  -1   7   2      230.17      278.66      9.02 o 
   0   7   2     6863.89     6651.76    107.87 o 
   1   7   2      502.39      466.30     11.95 o 
   2   7   2     5227.41     5115.29     84.48 o 
   3   7   2     4576.97     4513.67     75.17 o 
   4   7   2     1206.11     1107.03     20.75 o 
   5   7   2     1251.37     1358.66     24.89 o 
   6   7   2      273.35      240.89      8.02 o 
   7   7   2      690.04      687.00     15.65 o 
   8   7   2      845.97      872.54     18.97 o 
   9   7   2        1.76        4.55      3.29 o 
  10   7   2     2651.39     2687.48     63.76 o 
  11   7   2      167.51      182.43     13.68 o 
  12   7   2     4316.78     4112.61     96.52 o 
  13   7   2      658.34      688.30     40.51 o 
  14   7   2      455.22      459.83     38.92 o 
  15   7   2      916.33      888.24     40.17 o 
  -9   8   2      574.29      598.25     49.50 o 
  -8   8   2        4.99       -2.37     10.31 o 
  -7   8   2      337.76      360.75     19.99 o 
  -6   8   2      266.87      260.52     11.35 o 
  -5   8   2      460.24      448.72     12.00 o 
  -4   8   2     5151.51     5086.45     81.76 o 
  -3   8   2       65.48       94.25      8.07 o 
  -2   8   2     3244.08     3238.98     53.64 o 
  -1   8   2     2811.67     2751.22     45.96 o 
   0   8   2     3246.27     3294.62     57.14 o 
   1   8   2     4873.48     4574.76     77.11 o 
   2   8   2       89.83       80.74      5.80 o 
   3   8   2     6983.61     6943.82    127.87 o 
   4   8   2        5.99        5.52      2.34 o 
   5   8   2     2935.29     2854.76     47.11 o 
   6   8   2     1690.79     1655.46     30.08 o 
   7   8   2        0.28        4.86      2.63 o 
   8   8   2     1009.73      992.82     21.02 o 
   9   8   2      166.83      170.18      9.82 o 
  10   8   2     5571.09     5495.52    104.00 o 
  11   8   2     3714.30     3828.26    197.02 o 
  12   8   2     1800.11     1744.35     60.18 o 
  13   8   2     1908.36     1868.05     99.95 o 
  14   8   2      204.65      249.82     42.29 o 
  15   8   2      552.30      574.57     41.33 o 
  -9   9   2       59.09       38.29     16.64 o 
  -8   9   2        1.07       -7.81     10.62 o 
  -7   9   2      172.18      175.46     20.72 o 
  -6   9   2     2083.40     2152.99     49.08 o 
  -5   9   2      143.30      145.06      8.25 o 
  -4   9   2     2566.20     2632.25     46.14 o 
  -3   9   2     1496.51     1481.73     28.90 o 
  -2   9   2      649.71      615.23     16.91 o 
  -1   9   2     3455.94     3440.19     60.60 o 
   0   9   2        3.31       12.19      5.45 o 
   1   9   2     1181.24     1137.76     24.53 o 
   2   9   2      111.37      149.09      7.22 o 
   3   9   2      133.27      128.02      6.50 o 
   4   9   2      797.68      761.49     21.62 o 
   5   9   2      167.34      181.55      9.81 o 
   6   9   2        4.98       18.80      6.54 o 
   7   9   2      602.26      614.61     19.14 o 
   8   9   2     2525.98     2524.70     53.84 o 
   9   9   2     4673.29     4680.77     90.80 o 
  10   9   2       17.44       21.11      5.62 o 
  11   9   2      650.04      605.81     49.98 o 
  12   9   2        1.56        8.98      7.89 o 
  13   9   2     1323.77     1302.07     50.99 o 
  14   9   2     1174.84     1118.59     71.60 o 
  15   9   2      549.32      581.15     32.50 o 
  -8  10   2      323.04      374.16     31.24 o 
  -7  10   2      368.97      458.05     32.91 o 
  -6  10   2      529.95      578.10     22.06 o 
  -5  10   2      259.17      291.83     12.97 o 
  -4  10   2      117.61      128.12      8.12 o 
  -3  10   2     1023.23     1046.77     32.95 o 
  -2  10   2      183.93      162.19      8.18 o 
  -1  10   2      836.43      776.35     19.83 o 
   0  10   2     2020.07     2034.00     39.51 o 
   1  10   2       32.27       35.50      4.83 o 
   2  10   2       72.35       74.35      5.99 o 
   3  10   2      231.54      212.79     10.58 o 
   4  10   2       13.95       29.32      5.21 o 
   5  10   2        4.28       -2.29      3.66 o 
   6  10   2      353.20      354.92     14.70 o 
   7  10   2     4499.43     4425.21     86.91 o 
   8  10   2       38.87       36.55      6.55 o 
   9  10   2     5840.26     5862.23    140.25 o 
  10  10   2      848.90      951.32     37.59 o 
  11  10   2     1463.09     1420.54     94.19 o 
  12  10   2     2233.55     2370.39    121.58 o 
  13  10   2       91.37       98.01     18.26 o 
  14  10   2     1370.36     1293.77     52.37 o 
  15  10   2       37.32       38.37     13.46 o 
  -7  11   2      442.25      538.55     37.96 o 
  -6  11   2      176.68      164.75     15.69 o 
  -5  11   2      971.06      976.42     29.69 o 
  -4  11   2     1393.50     1398.64     29.81 o 
  -3  11   2      155.76      166.24      9.96 o 
  -2  11   2     2174.17     2248.73     40.82 o 
  -1  11   2       36.97       49.78      5.61 o 
   0  11   2       36.05       54.77      7.35 o 
   1  11   2      270.70      264.96     20.67 o 
   2  11   2        3.79       10.68      4.56 o 
   3  11   2      223.84      222.31     11.44 o 
   4  11   2      200.84      195.21     11.08 o 
   5  11   2     4512.16     4582.12     89.29 o 
   6  11   2      276.52      286.65     19.28 o 
   7  11   2     4058.76     3991.74     80.54 o 
   8  11   2     2470.92     2455.73     54.49 o 
   9  11   2      465.30      460.26     18.45 o 
  10  11   2      781.91      781.98     25.00 o 
  11  11   2      105.23       84.50     10.40 o 
  12  11   2     2835.14     2889.81     91.41 o 
  13  11   2      586.25      649.32     34.87 o 
  14  11   2      151.05      181.90     41.81 o 
  -5  12   2       35.59       53.82     20.18 o 
  -4  12   2      907.11      898.61     50.94 o 
  -3  12   2       51.03       55.33      7.92 o 
  -2  12   2        8.30       11.30      5.47 o 
  -1  12   2      539.34      502.92     26.16 o 
   0  12   2       83.65       93.73      8.51 o 
   1  12   2       57.21       58.63      7.22 o 
   2  12   2      226.24      216.54     11.99 o 
   3  12   2      438.57      451.13     17.10 o 
   4  12   2      489.71      427.29     19.31 o 
   5  12   2     1698.80     1722.66     41.36 o 
   6  12   2     2275.57     2186.73     50.03 o 
   7  12   2      711.54      704.37     23.38 o 
   8  12   2     1758.18     1848.77     49.94 o 
   9  12   2      189.83      183.03     15.55 o 
  10  12   2     2093.92     2107.54     50.60 o 
  11  12   2     1622.86     1650.07     42.49 o 
  12  12   2      152.15      152.65     21.14 o 
  13  12   2      131.61      162.62     33.64 o 
  14  12   2        0.49       -8.05      8.05 o 
  -3  13   2      250.30      252.40     22.22 o 
  -2  13   2       13.74       -5.80      5.80 o 
  -1  13   2      102.03      118.73     12.58 o 
   0  13   2        9.82       19.61      6.35 o 
   1  13   2        2.61       10.67      5.62 o 
   2  13   2        9.65       12.96      5.75 o 
   3  13   2      325.53      349.11     23.86 o 
   4  13   2     2228.19     2244.85     54.31 o 
   5  13   2      184.93      190.29     12.38 o 
   6  13   2     1234.24     1257.53     51.59 o 
   7  13   2      210.41      217.36     13.61 o 
   8  13   2     1025.25     1081.83     32.02 o 
   9  13   2     1094.32     1136.41     33.46 o 
  10  13   2      422.37      398.18     22.14 o 
  11  13   2     1114.06     1092.46     33.39 o 
  12  13   2        0.37       16.12     16.82 o 
  13  13   2      101.51      103.72     17.75 o 
  -2  14   2      225.95      230.92     26.43 o 
  -1  14   2        0.63       11.77      9.89 o 
   0  14   2        4.34        9.54      9.42 o 
   1  14   2       42.02       58.88     10.08 o 
   2  14   2     1400.38     1399.98     47.19 o 
   3  14   2       35.69       25.74      6.96 o 
   4  14   2     1272.37     1338.93     36.54 o 
   5  14   2       76.12       94.14     10.03 o 
   6  14   2      504.10      602.20     22.91 o 
   7  14   2     2528.66     2500.36     58.17 o 
   8  14   2        0.49       -1.76      5.56 o 
   9  14   2      450.42      454.75     23.58 o 
  10  14   2       21.89       13.67      7.51 o 
  11  14   2      104.44      106.78     11.84 o 
  12  14   2        3.53       -1.73     20.18 o 
   0  15   2      623.05      549.74     63.43 o 
   1  15   2       75.78       62.37     14.70 o 
   2  15   2      498.52      493.13     32.45 o 
   3  15   2      123.04      119.14     27.87 o 
   4  15   2      277.57      337.63     21.09 o 
   5  15   2     1445.02     1478.64     47.70 o 
   6  15   2      383.68      355.83     21.09 o 
   7  15   2      280.53      281.78     18.59 o 
   8  15   2      102.77      102.61     11.81 o 
   9  15   2        9.54        1.89      6.62 o 
  10  15   2       23.71       23.39      9.02 o 
  11  15   2       15.12       25.23      9.16 o 
   3  16   2      363.07      464.20     59.59 o 
   4  16   2      227.81      191.25     42.29 o 
   5  16   2      248.32      277.96     26.78 o 
   6  16   2      218.55      237.51     25.25 o 
   7  16   2      274.76      277.40     26.85 o 
   8  16   2      322.15      303.91     27.91 o 
  -7 -14   3      175.87      163.47     20.45 o 
  -6 -14   3      558.17      610.15     36.79 o 
  -5 -14   3        0.68       -3.92      8.15 o 
  -4 -14   3        0.01        9.24      9.75 o 
  -3 -14   3        1.56        2.52     10.62 o 
 -10 -13   3      384.45      415.84     26.12 o 
  -9 -13   3        1.25        9.42      8.08 o 
  -8 -13   3     1214.22     1351.89     57.72 o 
  -7 -13   3        2.24       13.42     14.90 o 
  -6 -13   3       61.89       44.91     12.95 o 
  -5 -13   3        8.72       16.34      9.75 o 
  -4 -13   3      482.97      434.98     29.67 o 
  -3 -13   3      276.27      365.76     27.19 o 
  -2 -13   3       76.53       98.17     45.65 o 
  -1 -13   3      194.69      185.88     22.05 o 
   0 -13   3      207.56      214.32     22.75 o 
 -11 -12   3       84.31      104.66     17.05 o 
 -10 -12   3     1199.25     1213.53     86.69 o 
  -9 -12   3      163.09      263.73     61.99 o 
  -8 -12   3       12.04       32.15     10.76 o 
  -7 -12   3       44.41       37.23     22.10 o 
  -6 -12   3      163.50      176.61     19.35 o 
  -5 -12   3      315.50      390.48     35.08 o 
  -4 -12   3      309.87      362.41     37.00 o 
  -3 -12   3       12.86       24.37     13.46 o 
  -2 -12   3      365.74      415.24     27.35 o 
  -1 -12   3       81.20       77.15     15.82 o 
   0 -12   3      457.67      481.79     31.79 o 
   1 -12   3       11.74       21.85     11.91 o 
   2 -12   3       79.23       97.79     17.05 o 
   3 -12   3      397.16      395.96     36.52 o 
 -12 -11   3      793.90      746.07     37.60 o 
 -11 -11   3      905.95      966.38     36.77 o 
 -10 -11   3      533.00      546.98     24.16 o 
  -9 -11   3      438.06      412.20     52.86 o 
  -8 -11   3       22.29       16.27      8.88 o 
  -7 -11   3        4.26        0.04      7.11 o 
  -6 -11   3      163.65      174.39     18.47 o 
  -5 -11   3       21.77       24.54     12.97 o 
  -4 -11   3      780.58      894.39     46.61 o 
  -3 -11   3       55.34       70.22     12.49 o 
  -2 -11   3     1518.41     1599.23     59.55 o 
  -1 -11   3      223.78      251.75     16.37 o 
   0 -11   3      361.59      347.40     26.67 o 
   1 -11   3     1172.36     1240.51     52.14 o 
   2 -11   3        0.19       -6.58      8.76 o 
   3 -11   3      700.40      770.51     39.26 o 
   4 -11   3        4.75       20.18     14.42 o 
 -13 -10   3      967.66      958.34     62.47 o 
 -12 -10   3       84.56       84.90     14.74 o 
 -11 -10   3      736.04      759.12     40.13 o 
 -10 -10   3       29.82       22.64      7.98 o 
  -9 -10   3      123.79      102.56     16.70 o 
  -8 -10   3      174.52      168.46     14.68 o 
  -7 -10   3       14.16       17.96      8.15 o 
  -6 -10   3     1383.57     1372.06     53.05 o 
  -5 -10   3      279.85      302.77     21.98 o 
  -4 -10   3     1768.88     1671.54     49.16 o 
  -3 -10   3     1105.47     1191.40     49.46 o 
  -2 -10   3     2393.61     2336.11     68.70 o 
  -1 -10   3     1458.78     1474.17     48.67 o 
   0 -10   3      194.19      205.66     12.88 o 
   1 -10   3     1674.30     1647.57     99.74 o 
   2 -10   3       67.64       82.42     14.39 o 
   3 -10   3      644.55      596.03     32.33 o 
   4 -10   3       98.71       83.61     19.22 o 
   5 -10   3       27.78       24.03     15.38 o 
   6 -10   3       52.88       64.39     20.18 o 
 -14  -9   3        0.89        4.63     10.01 o 
 -13  -9   3      978.79      986.04     61.51 o 
 -12  -9   3      206.05      210.89     19.57 o 
 -11  -9   3        7.32        5.67      7.41 o 
 -10  -9   3       58.53       62.36     10.45 o 
  -9  -9   3       45.49       46.65      9.67 o 
  -8  -9   3       26.85       25.53      9.61 o 
  -7  -9   3       65.37       62.07     10.97 o 
  -6  -9   3     3853.28     3963.59    168.79 o 
  -5  -9   3     1195.29     1288.07     33.71 o 
  -4  -9   3     1711.13     1508.32     56.95 o 
  -3  -9   3     3395.72     3482.08     83.84 o 
  -2  -9   3      577.72      669.18     64.50 o 
  -1  -9   3     1349.49     1395.36     41.68 o 
   0  -9   3     1878.40     1917.01     44.36 o 
   1  -9   3     1132.09     1078.92     49.75 o 
   2  -9   3     1127.94     1218.85     39.74 o 
   3  -9   3      281.25      280.95     18.24 o 
   4  -9   3        2.70       14.18      9.44 o 
   5  -9   3       14.52       17.38     11.73 o 
   6  -9   3        9.57        3.47     10.88 o 
   7  -9   3      132.96      144.33     38.44 o 
 -14  -8   3      510.80      483.39     34.12 o 
 -13  -8   3        2.72        3.71      8.40 o 
 -12  -8   3       10.07       -1.37     21.14 o 
 -11  -8   3       20.15        8.02      9.42 o 
 -10  -8   3       20.28       23.54      8.86 o 
  -9  -8   3      879.05      816.26     29.71 o 
  -8  -8   3       59.09       64.74      9.89 o 
  -7  -8   3      273.76      281.19     21.88 o 
  -6  -8   3       97.18      145.49     10.25 o 
  -5  -8   3     6407.95     6622.79    124.02 o 
  -4  -8   3     1048.68     1077.49     31.63 o 
  -3  -8   3     1376.89     1391.61     33.75 o 
  -2  -8   3     4409.54     4468.31    111.62 o 
  -1  -8   3      532.77      434.89     19.82 o 
   0  -8   3     5192.83     5202.24     98.07 o 
   1  -8   3       66.56       67.78      9.68 o 
   2  -8   3      319.33      340.68     16.06 o 
   3  -8   3       76.82       96.76     10.35 o 
   4  -8   3       33.44       27.24      7.33 o 
   5  -8   3        2.34       -6.52      6.52 o 
   6  -8   3       46.55       27.30     11.91 o 
   7  -8   3      129.59      119.81     26.43 o 
   8  -8   3      200.55      230.77     23.52 o 
 -14  -7   3      135.48      166.59     19.63 o 
 -13  -7   3       17.01       13.58     10.13 o 
 -12  -7   3        4.15        0.96     16.34 o 
 -11  -7   3        0.33       -2.72      7.82 o 
 -10  -7   3       14.47        1.03      6.57 o 
  -9  -7   3     2820.26     2779.18     70.17 o 
  -8  -7   3      377.88      387.43     28.80 o 
  -7  -7   3    11134.93    11196.34    325.44 o 
  -6  -7   3     1027.18      991.80     26.66 o 
  -5  -7   3     3043.84     3127.32    100.70 o 
  -4  -7   3     5586.47     5740.11    107.75 o 
  -3  -7   3      128.89      112.28      7.85 o 
  -2  -7   3    12534.63    12656.70    227.29 o 
  -1  -7   3     2522.75     2521.55     45.75 o 
   0  -7   3      809.35      767.82     25.08 o 
   1  -7   3       58.93       71.06     13.63 o 
   2  -7   3      215.27      208.21     11.95 o 
   3  -7   3      133.86      141.25     10.50 o 
   4  -7   3      822.76      773.21     25.95 o 
   5  -7   3      167.66      148.84     11.34 o 
   6  -7   3      236.19      227.14     16.01 o 
   7  -7   3      463.81      462.73     39.88 o 
   8  -7   3      969.46      977.69     58.15 o 
   9  -7   3       59.23       91.43     17.95 o 
 -14  -6   3        3.69       -0.14      9.16 o 
 -13  -6   3        5.29       -2.88      9.23 o 
 -12  -6   3       22.45       23.07     10.83 o 
 -11  -6   3     1305.47     1201.76     46.46 o 
 -10  -6   3        1.09        4.82      6.47 o 
  -9  -6   3     6154.85     6213.36    137.96 o 
  -8  -6   3     4421.80     4398.58    165.21 o 
  -7  -6   3     1688.84     1658.07     50.49 o 
  -6  -6   3     5698.07     5846.49    122.97 o 
  -5  -6   3     1282.73     1309.15     31.08 o 
  -4  -6   3    10205.76    10059.81    203.64 o 
  -3  -6   3    11300.76    11959.02    211.39 o 
  -2  -6   3     1404.80     1322.19     25.94 o 
  -1  -6   3       70.75       77.60     12.80 o 
   0  -6   3       86.01      104.19      5.68 o 
   1  -6   3       70.02       71.94      4.54 o 
   2  -6   3        0.06       24.57      8.24 o 
   3  -6   3      660.78      680.18     26.00 o 
   4  -6   3      645.67      619.74     21.36 o 
   5  -6   3      173.20      182.51     11.42 o 
   6  -6   3     2383.42     2498.94    104.69 o 
   7  -6   3       41.89       52.12     12.93 o 
   8  -6   3       13.99        7.13     11.73 o 
   9  -6   3       98.99      100.34     17.24 o 
  10  -6   3      163.82      182.61     35.56 o 
 -14  -5   3       56.68       92.15     15.93 o 
 -13  -5   3      153.20      115.34     15.87 o 
 -12  -5   3      134.94      171.50     17.77 o 
 -11  -5   3     1372.59     1477.96     53.19 o 
 -10  -5   3     7082.57     7113.28    152.06 o 
  -9  -5   3      185.72      230.09     10.33 o 
  -8  -5   3     2843.95     2833.69     52.30 o 
  -7  -5   3     1076.38     1093.54     22.21 o 
  -6  -5   3    13770.70    13881.96    200.54 o 
  -5  -5   3    12963.58    13463.80    212.41 o 
  -4  -5   3      963.21      987.43     32.88 o 
  -3  -5   3     7440.64     7604.65    121.88 o 
  -2  -5   3      377.63      384.69     10.01 o 
  -1  -5   3      103.51      111.68      5.25 o 
   0  -5   3      812.35      743.12     16.16 o 
   1  -5   3       62.68       73.35      4.84 o 
   2  -5   3       51.17       63.26      5.04 o 
   3  -5   3       18.93       35.17      5.95 o 
   4  -5   3     4939.75     5043.28     96.27 o 
   5  -5   3       20.58       16.66      5.23 o 
   6  -5   3     1661.84     1537.38     54.74 o 
   7  -5   3     1511.46     1450.31     51.68 o 
   8  -5   3        0.77       22.53     10.62 o 
   9  -5   3     2434.53     2411.33     79.76 o 
  10  -5   3      202.30      178.76     33.64 o 
  11  -5   3      194.06      150.89     37.48 o 
 -14  -4   3       48.18       48.69     12.93 o 
 -13  -4   3      336.94      332.57     16.99 o 
 -12  -4   3     2404.72     2341.28     58.26 o 
 -11  -4   3      125.59      115.24     10.13 o 
 -10  -4   3     7795.06     7679.85    152.97 o 
  -9  -4   3      212.98      246.46     10.72 o 
  -8  -4   3     3323.19     3441.54     61.96 o 
  -7  -4   3    10206.88    10416.94    152.30 o 
  -6  -4   3      381.73      454.93     12.73 o 
  -5  -4   3     7730.32     7425.03    126.22 o 
  -3  -4   3     4186.25     4559.65     74.87 o 
  -2  -4   3     1457.53     1519.56     34.22 o 
  -1  -4   3      660.47      740.99     15.41 o 
   0  -4   3      429.17      456.67     10.96 o 
   1  -4   3       52.39       56.60      3.48 o 
   2  -4   3     2124.21     2069.97     42.95 o 
   3  -4   3     1731.27     1796.89     46.44 o 
   4  -4   3      142.32      149.00     11.06 o 
   5  -4   3     1853.54     1898.52     57.82 o 
   6  -4   3      105.35      110.62      7.23 o 
   7  -4   3     3730.57     3594.55     70.11 o 
   8  -4   3     1688.06     1521.30     42.69 o 
   9  -4   3     1270.30     1388.18     51.49 o 
  10  -4   3      471.86      447.86     47.09 o 
  11  -4   3      123.47      150.89     35.56 o 
 -14  -3   3     1125.78     1161.59     42.76 o 
 -13  -3   3      228.78      216.69     14.63 o 
 -12  -3   3     3499.38     3283.76     70.99 o 
 -11  -3   3      514.18      532.23     29.39 o 
 -10  -3   3      433.92      471.20     15.39 o 
  -9  -3   3     5408.63     5607.48     85.43 o 
  -8  -3   3      573.00      622.10     16.49 o 
  -7  -3   3    17280.44    17809.08    247.73 o 
  -6  -3   3      505.27      506.43     18.70 o 
  -5  -3   3     3351.13     3463.62     52.35 o 
  -4  -3   3    10241.08    10898.52    152.78 o 
  -2  -3   3      544.85      457.52     12.68 o 
  -1  -3   3       97.35      116.74      8.12 o 
   0  -3   3       28.62       57.69      3.55 o 
   1  -3   3    11159.29    11328.17    159.51 o 
   2  -3   3     1903.75     2092.03     42.16 o 
   3  -3   3     4296.56     4347.36     81.35 o 
   4  -3   3      285.28      324.78      8.45 o 
   5  -3   3     4452.91     4359.00     65.63 o 
   6  -3   3     9471.37     9575.57    153.53 o 
   7  -3   3      775.52      786.01     21.88 o 
   8  -3   3     2526.15     2349.28     58.58 o 
   9  -3   3       35.99       36.69     10.12 o 
  10  -3   3       11.78       18.17     10.01 o 
  11  -3   3      298.53      258.22     22.94 o 
  12  -3   3      417.38      468.05     50.94 o 
 -14  -2   3      749.70      738.71     38.70 o 
 -13  -2   3     1050.16     1020.35     48.60 o 
 -12  -2   3     1165.08     1129.92     36.97 o 
 -11  -2   3     6462.15     6344.15    105.50 o 
 -10  -2   3     3101.40     2982.16     72.84 o 
  -9  -2   3     2516.56     2632.27     66.88 o 
  -8  -2   3     6125.33     6196.15     94.20 o 
  -7  -2   3     3348.17     3331.17     48.53 o 
  -6  -2   3     5189.28     5378.78     74.42 o 
  -5  -2   3       39.43       63.69      4.44 o 
  -4  -2   3     2081.58     2276.42     35.33 o 
  -3  -2   3      229.80      204.56      5.94 o 
  -2  -2   3     1047.30     1125.41     18.60 o 
  -1  -2   3    10127.69    10084.55    139.94 o 
   0  -2   3      592.61      584.04     13.99 o 
   1  -2   3     3138.09     3001.24     49.00 o 
   2  -2   3      286.29      260.44      8.29 o 
   3  -2   3     2917.15     2859.36     43.05 o 
   4  -2   3    12505.01    12909.99    182.00 o 
   5  -2   3     3061.05     3222.24     43.98 o 
   6  -2   3     7377.11     7338.56    100.71 o 
   7  -2   3       80.58       92.39      6.26 o 
   8  -2   3     1617.38     1572.88     53.75 o 
   9  -2   3      482.16      441.46     69.68 o 
  10  -2   3      365.75      369.66     23.77 o 
  11  -2   3     1460.08     1328.31     52.37 o 
  12  -2   3       48.82       53.99     13.83 o 
  13  -2   3        2.64        9.05     11.94 o 
 -14  -1   3       75.60       65.83     10.95 o 
 -13  -1   3     1301.25     1193.99     47.40 o 
 -12  -1   3      861.73      887.93     32.76 o 
 -11  -1   3      581.72      596.59     18.50 o 
 -10  -1   3     4036.90     3969.70     69.34 o 
  -9  -1   3     5973.72     5785.93     95.59 o 
  -8  -1   3     3865.75     3794.56     59.97 o 
  -7  -1   3      385.50      404.31      9.16 o 
  -6  -1   3     1230.63     1269.39     18.87 o 
  -5  -1   3      421.24      375.89     14.13 o 
  -4  -1   3       40.24       31.15      2.72 o 
  -3  -1   3     1954.88     2075.30     34.91 o 
  -2  -1   3      695.37      678.38     13.95 o 
  -1  -1   3    11927.86    12545.85    262.18 o 
   0  -1   3     3061.79     3353.45     52.57 o 
   1  -1   3     8685.90     8922.33    125.65 o 
   2  -1   3     7681.03     7624.25    119.47 o 
   3  -1   3      244.93      293.79      8.91 o 
   4  -1   3    44723.74    41489.21    873.62 o 
   5  -1   3     3818.03     3985.80     55.94 o 
   6  -1   3     1658.54     1684.58     26.40 o 
   7  -1   3     1841.50     1856.13     31.56 o 
   8  -1   3      212.69      238.68     17.36 o 
   9  -1   3     2096.99     1970.56     72.56 o 
  10  -1   3      121.40       92.96     14.04 o 
  11  -1   3       61.78       57.72     18.26 o 
  12  -1   3       54.48       41.69     13.10 o 
  13  -1   3      101.75      109.34     17.75 o 
 -14   0   3      419.78      452.71     30.52 o 
 -13   0   3      322.22      293.64     17.42 o 
 -12   0   3     2432.35     2419.26     57.17 o 
 -11   0   3       82.45       75.08      8.10 o 
 -10   0   3     2625.77     2600.74     49.32 o 
  -9   0   3      621.64      637.91     22.08 o 
  -8   0   3      284.92      275.74     19.40 o 
  -7   0   3     2978.81     3024.13     53.06 o 
  -6   0   3     1251.41     1317.77     20.26 o 
  -5   0   3      852.76      872.89     13.56 o 
  -4   0   3     3760.36     3966.42     50.55 o 
  -3   0   3     3418.27     3623.44     49.68 o 
  -2   0   3     7486.82     7665.69    101.06 o 
  -1   0   3     2919.24     3085.60     41.89 o 
   0   0   3     7275.20     7389.61    105.03 o 
   1   0   3    13371.08    14047.51    171.13 o 
   3   0   3    15435.64    15461.56    223.56 o 
   4   0   3     1091.78      963.91     15.53 o 
   5   0   3     2415.25     2252.84     32.90 o 
   6   0   3     1504.75     1616.19     27.14 o 
   7   0   3     2509.99     2504.62     44.41 o 
   8   0   3     2100.38     1999.19     40.79 o 
   9   0   3        0.74        3.27      8.00 o 
  10   0   3       48.06       52.10     24.99 o 
  11   0   3       90.75       90.87     15.86 o 
  12   0   3      345.33      286.54     23.55 o 
  13   0   3      115.84       95.66     17.17 o 
  14   0   3       72.98       99.95     18.31 o 
 -13   1   3      106.66      139.97     13.61 o 
 -12   1   3     2110.35     2111.12     52.35 o 
 -11   1   3      628.37      669.44     20.47 o 
 -10   1   3      761.67      758.41     20.99 o 
  -9   1   3     6813.89     6876.34    112.14 o 
  -8   1   3      496.33      484.89     16.46 o 
  -7   1   3        1.97        4.67      4.47 o 
  -6   1   3      637.25      634.34     15.11 o 
  -5   1   3     1810.61     2087.65     28.31 o 
  -4   1   3     5125.54     5288.87     66.63 o 
  -3   1   3     1449.58     1429.87     18.82 o 
  -2   1   3     7109.61     7185.88     84.68 o 
  -1   1   3     1389.81     1477.13     21.86 o 
   0   1   3    14164.99    14079.55    223.72 o 
   2   1   3    19689.05    19454.88    452.34 o 
   3   1   3       71.62       48.64      3.68 o 
   4   1   3     1683.83     1924.83     26.63 o 
   5   1   3     4604.41     4470.01     73.53 o 
   6   1   3     7188.84     7179.96    116.07 o 
   7   1   3       29.53       41.95      8.90 o 
   8   1   3      619.81      636.92     14.99 o 
   9   1   3      675.92      607.42     36.70 o 
  10   1   3       62.34       32.56     13.94 o 
  11   1   3       26.65        6.38      9.15 o 
  12   1   3      129.53      128.31     17.54 o 
  13   1   3      187.81      194.97     21.94 o 
  14   1   3       32.18       17.65     12.49 o 
 -13   2   3      413.05      426.36     21.70 o 
 -12   2   3      232.01      229.24     15.82 o 
 -11   2   3     1374.52     1356.54     37.69 o 
 -10   2   3       17.26       22.54      6.51 o 
  -9   2   3      156.69      148.34     13.58 o 
  -8   2   3      424.12      464.15     16.21 o 
  -7   2   3      105.48      117.40      8.27 o 
  -6   2   3     4090.95     4196.36     54.60 o 
  -5   2   3       86.97      100.10      7.46 o 
  -4   2   3     1906.02     1713.61     23.59 o 
  -3   2   3     1633.32     1544.87     22.34 o 
  -2   2   3     4778.51     4931.71     80.39 o 
   0   2   3     1283.97     1325.14     29.10 o 
   1   2   3    19041.16    18714.24    484.38 o 
   3   2   3    43360.09    38839.85    707.45 o 
   4   2   3    10646.99    10643.28    157.99 o 
   5   2   3       72.16       86.12      3.76 o 
   6   2   3     3450.71     3466.46     54.52 o 
   7   2   3       39.16       53.34      5.33 o 
   8   2   3      898.72      891.55     20.47 o 
   9   2   3      758.79      742.30     24.50 o 
  10   2   3      157.13      147.81     11.14 o 
  11   2   3      910.51      827.07     38.72 o 
  12   2   3       11.24       10.18     10.62 o 
  13   2   3     2770.37     2579.33     87.77 o 
  14   2   3      402.24      366.36     28.86 o 
 -13   3   3      129.12      143.28     17.22 o 
 -12   3   3      378.45      426.25     34.27 o 
 -11   3   3       28.73       54.58     10.07 o 
 -10   3   3       30.09       36.99      6.99 o 
  -9   3   3      629.55      587.34     22.02 o 
  -8   3   3       15.18        8.95      5.03 o 
  -7   3   3      381.63      358.09     13.95 o 
  -6   3   3     3175.17     3321.50     48.18 o 
  -5   3   3      663.89      653.35     12.33 o 
  -4   3   3     1716.65     1658.53     30.36 o 
  -3   3   3    26504.09    25436.82    700.80 o 
  -2   3   3     4121.38     4112.79     61.19 o 
  -1   3   3    23665.34    21207.36    423.56 o 
   0   3   3       52.84       77.34      3.68 o 
   2   3   3    32180.97    28906.72    523.22 o 
   3   3   3     3357.69     3411.55     52.53 o 
   4   3   3     5530.47     5349.22     81.40 o 
   5   3   3      979.44     1028.79     20.85 o 
   6   3   3        4.05        5.24      3.08 o 
   7   3   3     1029.23     1057.11     19.96 o 
   8   3   3       45.52       46.99      3.57 o 
   9   3   3     1313.90     1352.08     30.03 o 
  10   3   3      982.38      923.81     29.38 o 
  11   3   3     4090.36     3853.68     89.31 o 
  12   3   3     2747.98     2485.16     83.15 o 
  13   3   3        8.03        6.47     12.44 o 
  14   3   3     1319.21     1252.79     73.52 o 
  15   3   3       46.67       28.03     15.27 o 
 -12   4   3      115.27      132.82     26.01 o 
 -11   4   3       15.30       19.92      9.02 o 
 -10   4   3        4.98       12.07      7.02 o 
  -9   4   3       94.76       83.87      8.05 o 
  -8   4   3     2185.99     2142.88     41.71 o 
  -7   4   3     1680.54     1603.39     35.71 o 
  -6   4   3     1410.72     1443.39     25.41 o 
  -5   4   3     7520.62     7646.72    112.62 o 
  -4   4   3     4398.54     4430.16     66.69 o 
  -3   4   3    10831.90    11220.80    161.53 o 
  -2   4   3     1888.24     1729.59     31.04 o 
  -1   4   3     2716.70     2641.85     45.11 o 
   0   4   3    18397.43    17695.83    283.50 o 
   1   4   3      437.05      413.52     11.57 o 
   2   4   3     3190.21     3728.67     63.19 o 
   3   4   3      172.86      163.87      7.95 o 
   4   4   3     1510.72     1580.59     26.69 o 
   5   4   3        4.10        8.13      2.20 o 
   6   4   3      352.14      369.91     12.48 o 
   7   4   3      399.49      356.83     12.00 o 
   8   4   3      340.29      372.01      9.07 o 
   9   4   3      863.28      815.09     18.75 o 
  10   4   3     2038.94     1957.88     50.30 o 
  11   4   3       53.50       49.28      8.26 o 
  12   4   3     2622.97     2678.94     66.89 o 
  13   4   3       10.07       -9.07     10.31 o 
  14   4   3     1391.87     1294.86     55.68 o 
  15   4   3      402.52      353.82     29.56 o 
 -12   5   3       49.83       77.13     30.27 o 
 -11   5   3        0.82       -8.53      8.53 o 
 -10   5   3       24.77       33.97     10.32 o 
  -9   5   3       74.44       77.83     11.60 o 
  -8   5   3     1192.81     1170.53     30.64 o 
  -7   5   3     4383.68     4494.42     95.95 o 
  -6   5   3     1991.19     2069.07     40.70 o 
  -5   5   3      299.16      259.52     13.17 o 
  -4   5   3     4778.95     4689.53     71.02 o 
  -3   5   3     1156.92     1049.22     21.47 o 
  -2   5   3    17211.57    16973.13    272.51 o 
  -1   5   3      804.04      763.89     16.61 o 
   0   5   3     5628.88     6035.78     90.28 o 
   1   5   3    13756.16    13236.63    248.25 o 
   2   5   3      256.92      293.00      9.30 o 
   3   5   3     7224.56     7178.87    107.97 o 
   4   5   3      330.26      298.47      7.82 o 
   5   5   3      600.78      613.30     23.18 o 
   6   5   3      125.14      161.81     10.67 o 
   7   5   3      230.05      189.87      6.73 o 
   8   5   3     3666.02     3710.25     60.05 o 
   9   5   3       75.60       73.75      5.04 o 
  10   5   3     3942.92     3923.94     89.67 o 
  11   5   3      686.46      657.93     40.68 o 
  12   5   3     2776.17     2725.91     68.35 o 
  13   5   3      948.90      806.48     40.71 o 
  14   5   3       23.67       25.08     14.22 o 
  15   5   3     1009.12      924.79     47.51 o 
 -11   6   3       25.57       28.90     15.19 o 
 -10   6   3       79.24       82.13     18.00 o 
  -9   6   3     1698.74     1653.46     50.62 o 
  -8   6   3      463.27      518.34     19.31 o 
  -7   6   3        4.13       -0.12      5.41 o 
  -6   6   3     3547.87     3791.30     81.90 o 
  -5   6   3       14.72       29.23      4.34 o 
  -4   6   3    14349.15    14581.11    202.61 o 
  -3   6   3     4473.41     4506.88     77.53 o 
  -2   6   3     3260.74     3423.15     59.63 o 
  -1   6   3     5072.83     4927.75     75.75 o 
   0   6   3        3.26        2.88      1.86 o 
   1   6   3     3557.00     3551.47     62.67 o 
   2   6   3       82.96       88.18      7.09 o 
   3   6   3     2376.56     2443.93     39.78 o 
   4   6   3     1002.41     1091.93     20.17 o 
   5   6   3     2803.28     2888.98     46.91 o 
   6   6   3     6125.48     6075.70     93.69 o 
   7   6   3      920.28      949.36     19.23 o 
   8   6   3     3786.25     3615.07     55.04 o 
   9   6   3     4184.51     4330.93     69.23 o 
  10   6   3     1354.90     1311.04     35.37 o 
  11   6   3     2524.58     2454.59     75.21 o 
  12   6   3      154.62      147.04     16.76 o 
  13   6   3     1674.97     1585.21     46.63 o 
  14   6   3     1524.79     1458.76     92.26 o 
  15   6   3      133.63      144.30     22.30 o 
 -10   7   3      299.54      351.07     65.35 o 
  -9   7   3       74.81       67.96     12.54 o 
  -8   7   3      743.24      755.57     30.41 o 
  -7   7   3      347.05      367.75     15.72 o 
  -6   7   3     5470.76     5636.99    117.38 o 
  -5   7   3     2373.65     2409.87     42.22 o 
  -4   7   3     1428.79     1474.63     31.78 o 
  -3   7   3     2346.73     2233.55     45.86 o 
  -2   7   3       22.36       14.02      3.66 o 
  -1   7   3     2994.53     3003.93     48.46 o 
   0   7   3     1173.92     1249.35     22.86 o 
   1   7   3      159.61      142.74      6.42 o 
   2   7   3      818.21      872.76     19.91 o 
   3   7   3     4124.95     4157.94     69.34 o 
   4   7   3     2406.39     2386.57     52.51 o 
   5   7   3     2254.65     2262.86     38.21 o 
   6   7   3     2480.81     2388.03     40.40 o 
   7   7   3     6925.27     6919.81     99.80 o 
   8   7   3     1205.15     1183.68     23.73 o 
   9   7   3     8092.79     8153.66    124.69 o 
  10   7   3       32.10       50.23      6.54 o 
  11   7   3     2804.76     2735.06     68.20 o 
  12   7   3     4686.16     4544.59    113.58 o 
  13   7   3       41.14       59.10     13.48 o 
  14   7   3     1724.87     1684.38     50.15 o 
  15   7   3      257.15      243.83     25.80 o 
 -10   8   3      154.49      164.43     23.26 o 
  -9   8   3      119.23      143.93     21.21 o 
  -8   8   3      880.44      985.08     36.26 o 
  -7   8   3     2049.45     2222.36     61.18 o 
  -6   8   3      483.78      492.54     17.75 o 
  -5   8   3     1001.29     1050.84     21.61 o 
  -4   8   3      423.32      430.74     14.99 o 
  -3   8   3      374.59      364.82     13.11 o 
  -2   8   3      260.74      212.04      8.79 o 
  -1   8   3      246.45      240.33      8.92 o 
   0   8   3     1642.84     1576.71     38.95 o 
   1   8   3      321.71      302.56     10.22 o 
   2   8   3     1392.89     1249.53     23.69 o 
   3   8   3      566.73      613.06     13.97 o 
   4   8   3       95.20       85.52      4.94 o 
   5   8   3     4795.75     4852.29     76.39 o 
   6   8   3       39.60       52.03      4.05 o 
   7   8   3     8241.80     7994.48    121.97 o 
   8   8   3      107.25      141.29     12.54 o 
   9   8   3     5083.94     5152.41     82.05 o 
  10   8   3     4435.49     4500.11     78.35 o 
  11   8   3       51.12       38.77      9.13 o 
  12   8   3     1441.37     1367.24     49.75 o 
  13   8   3      208.67      190.45     17.90 o 
  14   8   3      294.17      352.78     28.35 o 
  15   8   3       52.40       34.60     23.07 o 
  -9   9   3      877.17      950.13     50.54 o 
  -8   9   3        0.98       -9.70      9.70 o 
  -7   9   3      659.34      662.84     28.08 o 
  -6   9   3       14.50       15.04      6.23 o 
  -5   9   3      203.44      212.81      9.76 o 
  -4   9   3     1137.72     1162.97     29.81 o 
  -3   9   3      433.05      435.14     19.10 o 
  -2   9   3     1847.53     1871.05     39.55 o 
  -1   9   3      326.38      358.13     12.67 o 
   0   9   3     1493.52     1552.18     33.00 o 
   1   9   3       24.55       24.34      6.87 o 
   2   9   3      501.88      517.98     15.11 o 
   3   9   3     1747.75     1673.79     34.94 o 
   4   9   3      508.36      508.74     30.80 o 
   5   9   3     8369.75     8046.96    147.54 o 
   6   9   3      370.60      385.68     16.04 o 
   7   9   3     5700.39     5398.67     90.84 o 
   8   9   3     4850.93     4668.05     87.63 o 
   9   9   3      116.83      133.79      9.59 o 
  10   9   3     1285.35     1318.19     33.40 o 
  11   9   3     1308.14     1292.26     50.46 o 
  12   9   3     1310.95     1282.51     49.98 o 
  13   9   3      167.85      171.28     28.83 o 
  14   9   3       57.49       74.32     21.14 o 
  15   9   3        0.01        2.60      8.68 o 
  -8  10   3      155.14      188.72     23.44 o 
  -7  10   3        3.69        8.06     11.32 o 
  -6  10   3      145.88      183.44     15.66 o 
  -5  10   3       40.37       45.04      6.64 o 
  -4  10   3     1893.29     1951.55     36.97 o 
  -3  10   3      262.20      269.83     11.70 o 
  -2  10   3     1425.20     1416.37     30.50 o 
  -1  10   3       19.31       24.09      4.50 o 
   0  10   3      686.41      649.31     23.87 o 
   1  10   3      588.93      659.60     17.05 o 
   2  10   3     1479.76     1392.86     29.21 o 
   3  10   3     1527.10     1439.78     34.96 o 
   4  10   3     2945.21     2799.94     57.43 o 
   5  10   3     5506.34     5283.78    100.01 o 
   6  10   3     7489.99     7363.48    135.81 o 
   7  10   3     3021.51     3064.47     63.09 o 
   8  10   3      861.86      851.82     32.32 o 
   9  10   3     2341.32     2335.99     60.51 o 
  10  10   3     1976.64     2003.55     46.39 o 
  11  10   3      697.86      732.75     26.48 o 
  12  10   3      163.90      177.80     18.31 o 
  13  10   3       12.18       22.75     10.32 o 
  14  10   3        4.08        1.57      8.81 o 
  15  10   3        1.43       -8.05      8.05 o 
  -7  11   3       13.94       23.72      9.90 o 
  -6  11   3      453.92      416.58     23.97 o 
  -5  11   3      263.45      300.71     13.49 o 
  -4  11   3       26.29       33.78      5.85 o 
  -3  11   3      379.44      380.12     13.35 o 
  -2  11   3       66.91       61.71      6.64 o 
  -1  11   3        5.59        6.23      4.18 o 
   0  11   3     1377.07     1302.97     28.67 o 
   1  11   3      308.95      289.98     11.39 o 
   2  11   3     2706.94     2699.63     56.81 o 
   3  11   3      490.94      492.86     18.59 o 
   4  11   3     4350.71     4240.68     99.71 o 
   5  11   3      702.48      642.64     20.32 o 
   6  11   3      867.47      839.95     24.68 o 
   7  11   3     2076.58     1986.01     46.06 o 
   8  11   3     1329.72     1267.73     33.33 o 
   9  11   3     2206.44     2259.00     51.47 o 
  10  11   3       12.69       18.96      6.25 o 
  11  11   3        9.12        5.22      5.82 o 
  12  11   3       94.50      100.68     16.15 o 
  13  11   3        0.07        5.37      9.13 o 
  14  11   3        7.52        7.98     10.88 o 
  -5  12   3       29.47       40.83     14.39 o 
  -4  12   3      149.05      142.66     12.89 o 
  -3  12   3      520.45      534.20     18.55 o 
  -2  12   3       59.80       60.94      7.07 o 
  -1  12   3        8.87        6.50      4.94 o 
   0  12   3     1419.67     1433.79     35.09 o 
   1  12   3        0.19       -3.93      3.93 o 
   2  12   3     3824.51     3765.72     89.96 o 
   3  12   3     1176.91     1145.85     30.37 o 
   4  12   3      481.80      540.03     22.47 o 
   5  12   3     1412.31     1438.27     43.23 o 
   6  12   3        4.85        2.33      4.39 o 
   7  12   3     2512.00     2541.74     56.54 o 
   8  12   3       56.92       62.50      8.22 o 
   9  12   3      321.92      273.62     14.77 o 
  10  12   3       33.01       32.73      7.26 o 
  11  12   3      242.44      226.79     14.37 o 
  12  12   3        9.80        9.00      9.68 o 
  13  12   3        4.09        3.23      9.68 o 
  14  12   3       95.45      111.80     18.26 o 
  -3  13   3       74.86       70.62     11.06 o 
  -2  13   3        8.82       19.57      7.42 o 
  -1  13   3       63.55       63.27     10.17 o 
   0  13   3     3057.94     3147.19     90.01 o 
   1  13   3     1048.14     1061.93     43.42 o 
   2  13   3      331.36      360.96     15.60 o 
   3  13   3      733.75      732.74     23.57 o 
   4  13   3       51.27       67.14      8.23 o 
   5  13   3     2797.26     2746.11     60.39 o 
   6  13   3      678.04      689.76     31.07 o 
   7  13   3      919.03      972.57     29.27 o 
   8  13   3      299.42      289.08     17.12 o 
   9  13   3       74.50       62.12      9.10 o 
  10  13   3       66.28       60.19      9.33 o 
  11  13   3        3.61        2.50      6.44 o 
  12  13   3       60.92       48.87     14.42 o 
  13  13   3      443.90      462.63     40.37 o 
  -3  14   3      134.35      144.16     34.60 o 
  -2  14   3      417.21      422.06     37.00 o 
  -1  14   3      635.88      600.30     36.52 o 
   0  14   3        0.81        5.81      8.84 o 
   1  14   3      354.82      364.90     19.85 o 
   2  14   3        0.70       -3.94      5.68 o 
   3  14   3      440.01      490.26     23.03 o 
   4  14   3     1153.92     1146.13     38.94 o 
   5  14   3       45.32       48.75      8.44 o 
   6  14   3       81.42       78.93      9.51 o 
   7  14   3        0.26        2.13      5.94 o 
   8  14   3      130.05      159.56     21.50 o 
   9  14   3      179.29      176.07     13.40 o 
  10  14   3       33.62       21.57      8.06 o 
  11  14   3      186.73      208.29     15.30 o 
  12  14   3      100.56      147.65     25.95 o 
  -1  15   3      218.53      252.76     44.21 o 
   0  15   3       39.15       21.07     11.91 o 
   1  15   3      109.97      139.36     19.35 o 
   2  15   3      365.39      391.69     28.45 o 
   3  15   3       11.97       18.14      9.32 o 
   4  15   3      966.61      997.39     30.73 o 
   5  15   3       13.87       18.07      6.88 o 
   6  15   3       79.99       91.35     13.59 o 
   7  15   3       47.92       48.97      8.88 o 
   8  15   3       25.64       18.66      7.76 o 
   9  15   3        2.92        4.96      9.57 o 
  10  15   3        6.68       22.02      7.85 o 
  11  15   3      239.95      259.05     17.27 o 
   2  16   3      466.54      477.66     61.51 o 
   3  16   3       25.50       37.48     24.03 o 
   4  16   3       62.59       76.89     29.79 o 
   5  16   3        4.25        4.59      7.30 o 
   6  16   3       17.45       31.65     10.00 o 
   7  16   3       24.59       25.94     14.27 o 
   8  16   3       55.50       87.79     14.52 o 
   9  16   3      282.33      309.04     40.90 o 
  -8 -13   4       46.64       53.65     14.55 o 
  -7 -13   4      308.88      333.39     27.02 o 
  -6 -13   4      473.48      497.56     32.18 o 
  -5 -13   4       76.96      120.63     17.75 o 
  -4 -13   4      578.95      655.46     63.43 o 
  -3 -13   4      136.12      174.92     36.52 o 
  -2 -13   4      365.79      349.56     32.68 o 
  -1 -13   4      148.16      180.43     22.16 o 
 -10 -12   4        2.44       -4.32      7.64 o 
  -9 -12   4      174.37      190.89     22.10 o 
  -8 -12   4      219.72      225.00     22.05 o 
  -7 -12   4       42.76       46.08     12.23 o 
  -6 -12   4      179.19      172.49     19.55 o 
  -5 -12   4      478.59      580.12     33.96 o 
  -4 -12   4      583.27      588.91     34.12 o 
  -3 -12   4      998.72     1098.66    127.34 o 
  -2 -12   4       37.18       39.10     12.86 o 
  -1 -12   4      973.69      878.29     44.69 o 
   0 -12   4      545.35      533.59     33.40 o 
   1 -12   4      168.42      162.86     20.77 o 
   2 -12   4       68.88       81.68     26.91 o 
 -11 -11   4      207.35      221.17     21.94 o 
 -10 -11   4      481.06      581.10     43.25 o 
  -9 -11   4       69.28       90.99     14.93 o 
  -8 -11   4      201.50      186.43     19.36 o 
  -7 -11   4     1616.51     1776.79     66.25 o 
  -6 -11   4      475.34      482.95     45.17 o 
  -5 -11   4     2603.24     2684.73     88.66 o 
  -4 -11   4       12.40       23.09      8.15 o 
  -3 -11   4     1215.29     1280.37    103.12 o 
  -2 -11   4      896.45      962.91     39.89 o 
  -1 -11   4       13.47        7.11      7.31 o 
   0 -11   4       97.59      126.49     20.53 o 
   1 -11   4      497.36      473.32     43.73 o 
   2 -11   4      170.44      181.16     20.77 o 
   3 -11   4      121.18      108.51     17.54 o 
 -12 -10   4      521.70      552.77     34.12 o 
 -11 -10   4       14.37       32.81      9.44 o 
 -10 -10   4      126.00      165.70     18.93 o 
  -9 -10   4     1066.17     1032.85    121.58 o 
  -8 -10   4      149.57      130.10     16.15 o 
  -7 -10   4     2346.84     2321.92     91.30 o 
  -6 -10   4       97.41      116.17     12.47 o 
  -5 -10   4     2352.45     2386.91    117.21 o 
  -4 -10   4     1403.83     1465.32     45.14 o 
  -3 -10   4       22.51       12.78      9.67 o 
  -2 -10   4     2402.14     2385.38     70.23 o 
  -1 -10   4       17.99       14.12      5.89 o 
   0 -10   4      426.40      426.36     22.96 o 
   1 -10   4      153.26      165.23     22.18 o 
   2 -10   4      174.55      189.33     21.07 o 
   3 -10   4       41.71       34.32     10.07 o 
   4 -10   4       29.10       46.13     17.30 o 
   5 -10   4       10.63        7.69     15.38 o 
 -13  -9   4      112.97      108.81     23.07 o 
 -12  -9   4        0.63       -1.00     11.05 o 
 -11  -9   4      514.32      563.02     25.89 o 
 -10  -9   4       86.42      108.66     12.67 o 
  -9  -9   4     3121.60     3291.61    173.05 o 
  -8  -9   4     1679.34     1745.46     72.52 o 
  -7  -9   4     1214.68     1168.88     37.90 o 
  -6  -9   4     3005.28     2957.79     77.34 o 
  -5  -9   4      617.70      684.29     30.65 o 
  -4  -9   4      863.87      842.33     45.21 o 
  -3  -9   4        6.43        2.91      5.33 o 
  -2  -9   4     2535.98     2490.59     77.15 o 
  -1  -9   4      207.74      206.17     14.30 o 
   0  -9   4       32.44       30.53     17.95 o 
   1  -9   4      102.63       99.94     13.14 o 
   2  -9   4       47.55       54.28     18.01 o 
   3  -9   4       22.81       16.46     11.52 o 
   4  -9   4      487.78      531.63     25.31 o 
   5  -9   4       34.23       34.87     11.53 o 
   6  -9   4      254.60      191.25     26.91 o 
 -13  -8   4      360.91      362.16     61.51 o 
 -12  -8   4        3.98       10.57      9.02 o 
 -11  -8   4     1299.79     1442.17     82.17 o 
 -10  -8   4     1352.63     1361.98     42.65 o 
  -9  -8   4     2204.45     2208.60     73.18 o 
  -8  -8   4     4908.37     4944.88    194.11 o 
  -7  -8   4      822.72      778.27     24.17 o 
  -6  -8   4     3756.80     3684.91    101.27 o 
  -5  -8   4     1796.16     1831.08     50.26 o 
  -4  -8   4     3623.77     3315.06     79.48 o 
  -3  -8   4     2871.64     2971.62     72.93 o 
  -2  -8   4      146.60      132.99     14.13 o 
  -1  -8   4        1.62        4.16      4.36 o 
   0  -8   4      385.32      347.99     18.73 o 
   1  -8   4       83.03       98.53     11.38 o 
   2  -8   4      561.49      592.76     26.78 o 
   3  -8   4      181.32      186.28     20.95 o 
   4  -8   4     1109.41     1134.61     32.87 o 
   5  -8   4       48.43       53.46     13.22 o 
   6  -8   4     1120.15     1222.77     49.95 o 
   7  -8   4      237.04      224.32     22.16 o 
   8  -8   4      123.01      148.74     20.45 o 
 -14  -7   4       66.69       43.61     13.14 o 
 -13  -7   4      217.17      247.74     22.30 o 
 -12  -7   4     1227.45     1125.60     74.00 o 
 -11  -7   4      739.31      789.76     42.77 o 
 -10  -7   4     6317.68     6168.80    230.06 o 
  -9  -7   4      562.92      539.46     25.21 o 
  -8  -7   4     2298.25     2292.31     50.87 o 
  -7  -7   4     4603.37     4549.01    126.24 o 
  -6  -7   4     2758.63     2740.02     57.48 o 
  -5  -7   4     3052.43     3134.02     68.65 o 
  -4  -7   4       42.18       41.49      6.31 o 
  -3  -7   4     1176.23     1098.23     47.73 o 
  -2  -7   4       57.30       59.77      7.93 o 
  -1  -7   4       86.23       85.28      9.05 o 
   0  -7   4      171.44      171.39      9.87 o 
   1  -7   4       76.13       99.00      7.10 o 
   2  -7   4     1514.21     1481.17     36.95 o 
   3  -7   4      924.68      943.05     27.82 o 
   4  -7   4      799.56      873.12     26.87 o 
   5  -7   4      474.44      447.74     25.85 o 
   6  -7   4      187.02      193.94     20.34 o 
   7  -7   4      475.21      550.77     31.64 o 
   8  -7   4      295.17      288.85     25.16 o 
   9  -7   4      520.28      566.99     75.93 o 
 -14  -6   4      783.27      790.27     39.72 o 
 -13  -6   4       50.92       99.50     15.96 o 
 -12  -6   4     3547.15     3524.00    104.86 o 
 -11  -6   4     1042.23      981.83     40.76 o 
 -10  -6   4     1623.46     1704.48     55.61 o 
  -9  -6   4     3454.30     3496.47     84.07 o 
  -8  -6   4      152.87      159.50     10.38 o 
  -7  -6   4     5239.71     5405.34    102.38 o 
  -6  -6   4       51.36       52.76      7.94 o 
  -5  -6   4     2534.43     2475.88     51.58 o 
  -4  -6   4      670.43      627.75     18.76 o 
  -3  -6   4      199.97      203.22     11.24 o 
  -2  -6   4       23.61       39.61      9.44 o 
  -1  -6   4       16.38       22.13      6.52 o 
   0  -6   4       38.82       50.82      5.94 o 
   1  -6   4     1505.27     1573.86     31.53 o 
   2  -6   4     4406.76     4405.90     86.37 o 
   3  -6   4     4007.13     4158.52     88.11 o 
   4  -6   4       13.59       11.38      6.24 o 
   5  -6   4     3857.13     4045.88     82.95 o 
   6  -6   4      357.73      365.78     19.59 o 
   7  -6   4      940.79      911.19     40.86 o 
   8  -6   4      617.31      667.23     35.33 o 
   9  -6   4      514.39      538.87     33.22 o 
 -14  -5   4     1882.56     1869.59     67.80 o 
 -13  -5   4      770.32      735.82     41.81 o 
 -12  -5   4     1041.73     1109.43     45.40 o 
 -11  -5   4     2349.35     2402.35     75.66 o 
 -10  -5   4      237.87      169.49     18.49 o 
  -9  -5   4     8248.49     8008.13    173.73 o 
  -8  -5   4     2224.82     2302.17     49.36 o 
  -7  -5   4     2127.99     2066.31     44.74 o 
  -6  -5   4      199.17      189.09      8.32 o 
  -5  -5   4        2.78        4.64      2.80 o 
  -4  -5   4       73.51       93.11      5.54 o 
  -3  -5   4        0.42        5.09      2.62 o 
  -2  -5   4      224.38      262.66      9.74 o 
  -1  -5   4      942.13      959.85     19.74 o 
   0  -5   4     1869.75     2011.13     36.46 o 
   1  -5   4    16183.07    16100.44    249.07 o 
   2  -5   4        8.60       27.23      6.66 o 
   3  -5   4     1250.55     1267.39     31.53 o 
   4  -5   4      804.99      882.06     25.07 o 
   5  -5   4      260.69      265.69     13.42 o 
   6  -5   4      838.71      906.88     30.78 o 
   7  -5   4      231.28      304.54     31.72 o 
   8  -5   4      923.52      923.69     41.30 o 
   9  -5   4      252.82      234.14     22.37 o 
  10  -5   4       33.23       23.07     26.91 o 
 -14  -4   4      234.28      264.81     22.99 o 
 -13  -4   4     1906.75     1863.06     65.45 o 
 -12  -4   4       66.18       80.30     16.66 o 
 -11  -4   4     4445.02     4313.06     87.20 o 
 -10  -4   4     3040.41     3115.19     96.37 o 
  -9  -4   4      949.97     1050.75     22.30 o 
  -8  -4   4     3094.86     3172.76     50.90 o 
  -7  -4   4       34.36       39.49      4.56 o 
  -6  -4   4       37.07       42.88      4.68 o 
  -5  -4   4      158.43      173.28      7.50 o 
  -4  -4   4      423.15      416.56     11.34 o 
  -3  -4   4       14.35       11.75      2.55 o 
  -2  -4   4      202.88      204.61      6.87 o 
  -1  -4   4    14010.35    14112.14    220.99 o 
   0  -4   4      910.01      917.79     21.96 o 
   2  -4   4     7479.69     7472.18    108.20 o 
   3  -4   4        4.27       11.82      5.63 o 
   4  -4   4     4109.70     4104.76     79.80 o 
   5  -4   4      372.15      356.74     14.59 o 
   6  -4   4     3305.93     3373.21     78.56 o 
   7  -4   4     1373.28     1393.40     40.62 o 
   8  -4   4       85.83      104.31     15.27 o 
   9  -4   4      254.59      238.19     24.03 o 
  10  -4   4       14.34       43.25     25.95 o 
  11  -4   4      143.84      148.97     36.52 o 
 -14  -3   4      347.65      333.32     21.25 o 
 -13  -3   4     1365.35     1422.51     39.48 o 
 -12  -3   4     3299.41     3351.72     62.12 o 
 -11  -3   4      235.44      261.21     12.10 o 
 -10  -3   4     8102.45     7938.44    161.17 o 
  -9  -3   4      424.65      372.92     13.03 o 
  -8  -3   4       53.51       66.84      4.83 o 
  -7  -3   4      126.78      136.36      6.62 o 
  -6  -3   4        7.94       12.02      3.30 o 
  -5  -3   4       25.81       21.94      3.18 o 
  -4  -3   4      390.55      354.95      9.25 o 
  -3  -3   4     4419.12     4260.40     62.54 o 
  -2  -3   4     6354.35     6549.87    105.03 o 
  -1  -3   4     5072.09     5233.04     84.62 o 
   0  -3   4    14607.22    15401.54    269.20 o 
   1  -3   4      254.51      291.57      8.70 o 
   2  -3   4     9059.85     8972.01    140.11 o 
   3  -3   4     1234.71     1214.06     28.44 o 
   4  -3   4     7681.86     7983.51    115.13 o 
   5  -3   4     2099.31     2078.74     45.76 o 
   6  -3   4      389.34      355.81     12.12 o 
   7  -3   4      986.13      999.60     26.30 o 
   8  -3   4        2.73        2.73      9.78 o 
   9  -3   4     1010.38      991.84     41.02 o 
  10  -3   4       12.21       34.60     24.03 o 
  11  -3   4      126.35       98.03     31.72 o 
  12  -3   4      240.88      235.46     42.29 o 
 -14  -2   4     1398.96     1455.92     58.02 o 
 -13  -2   4       29.73       49.17      7.80 o 
 -12  -2   4     2714.99     2625.86     51.58 o 
 -11  -2   4      455.15      473.11     17.33 o 
 -10  -2   4      708.62      697.65     20.08 o 
  -9  -2   4      367.73      347.36     12.72 o 
  -8  -2   4      400.61      410.07     12.19 o 
  -7  -2   4     2879.40     3003.13     44.77 o 
  -6  -2   4        0.82        2.21      2.15 o 
  -5  -2   4     3790.48     3949.84     59.18 o 
  -4  -2   4     2237.24     2131.63     46.06 o 
  -3  -2   4      859.75      854.13     15.87 o 
  -2  -2   4    16902.57    17265.51    237.55 o 
  -1  -2   4       10.29       18.83      5.40 o 
   0  -2   4    22840.19    23281.43    403.70 o 
   1  -2   4     1819.59     1699.25     32.78 o 
   2  -2   4    17805.73    18544.04    283.54 o 
   3  -2   4    18674.56    18810.02    291.40 o 
   4  -2   4       47.53       56.40      4.48 o 
   5  -2   4     2436.03     2450.17     36.70 o 
   6  -2   4     1117.82     1153.68     22.67 o 
   7  -2   4      129.21      150.95      8.17 o 
   8  -2   4       64.32       60.74      8.55 o 
   9  -2   4        4.47       -7.03      7.03 o 
  10  -2   4     1054.05     1092.57     45.22 o 
  11  -2   4       23.20       29.42     11.74 o 
  12  -2   4      157.69      142.24     34.60 o 
 -14  -1   4     2032.03     2100.49     86.02 o 
 -13  -1   4     1126.16     1142.05     35.11 o 
 -12  -1   4      400.08      417.55     16.42 o 
 -11  -1   4      119.70      131.93      9.68 o 
 -10  -1   4       36.71       40.58      6.54 o 
  -9  -1   4       97.20      135.15      9.84 o 
  -8  -1   4      268.93      278.49     10.94 o 
  -7  -1   4      843.14      859.75     16.27 o 
  -6  -1   4     6499.51     6592.85     90.26 o 
  -5  -1   4       67.31       78.59      4.12 o 
  -4  -1   4    20863.12    21496.54    280.32 o 
  -3  -1   4      608.08      589.52     11.35 o 
  -2  -1   4    17488.51    18140.56    236.16 o 
  -1  -1   4     8997.05     8968.61    124.91 o 
   0  -1   4     1315.49     1346.33     23.12 o 
   1  -1   4    31506.91    28814.68    541.76 o 
   2  -1   4      149.39      189.50      6.59 o 
   3  -1   4      167.77      145.10      5.50 o 
   4  -1   4     1928.23     2000.38     37.29 o 
   5  -1   4      245.35      241.03      7.91 o 
   6  -1   4     2041.46     1990.36     30.61 o 
   7  -1   4        2.18        3.61      3.55 o 
   8  -1   4      307.32      314.96     15.22 o 
   9  -1   4      187.51      170.16     16.35 o 
  10  -1   4      698.85      700.49     33.69 o 
  11  -1   4      379.92      366.96     25.37 o 
  12  -1   4        0.14       -7.69      9.46 o 
  13  -1   4      241.78      232.38     33.16 o 
 -14   0   4      134.58      131.19     14.16 o 
 -13   0   4       73.24       71.32     11.00 o 
 -12   0   4       65.94       66.04      8.64 o 
 -11   0   4      343.91      326.26     15.81 o 
 -10   0   4      329.50      325.28     13.54 o 
  -9   0   4      174.54      154.42     16.79 o 
  -8   0   4       97.42      102.47      8.64 o 
  -7   0   4       26.28       36.30      4.75 o 
  -6   0   4     5141.55     5010.69     69.66 o 
  -5   0   4       14.43        8.64      1.96 o 
  -4   0   4     6603.45     6992.32     94.38 o 
  -3   0   4    14195.75    14420.29    206.35 o 
  -2   0   4       26.87       17.15      4.03 o 
  -1   0   4    18945.41    18474.01    259.43 o 
   0   0   4     2069.14     2060.53     29.30 o 
   1   0   4     8213.01     8446.58    102.64 o 
   2   0   4    11347.54    12027.36    156.78 o 
   3   0   4      511.94      466.47     10.33 o 
   4   0   4     6512.00     6876.96    111.33 o 
   5   0   4       65.96       90.94      7.70 o 
   6   0   4       80.65       78.05      3.67 o 
   7   0   4     1335.70     1270.17     27.19 o 
   8   0   4       32.73       14.59      6.61 o 
   9   0   4      736.86      714.20     32.99 o 
  10   0   4      103.38       76.91     33.16 o 
  11   0   4      343.10      310.45     23.32 o 
  12   0   4      170.03      179.94     20.26 o 
  13   0   4      532.79      564.91     75.93 o 
 -13   1   4       30.14       26.44      8.80 o 
 -12   1   4      569.71      591.52     24.20 o 
 -11   1   4      258.79      247.40     16.97 o 
 -10   1   4      122.68      115.62      9.13 o 
  -9   1   4      663.25      672.97     21.36 o 
  -8   1   4      946.07      958.29     31.77 o 
  -7   1   4     3312.54     3333.72     58.31 o 
  -6   1   4      844.67      756.11     13.66 o 
  -5   1   4     4621.59     4327.47     60.21 o 
  -4   1   4      840.45      945.98     15.29 o 
  -3   1   4    33629.11    33294.66    647.87 o 
  -2   1   4    16966.32    16904.08    211.12 o 
  -1   1   4    11171.90    11449.07    183.89 o 
   0   1   4    10444.91    10985.43    137.07 o 
   1   1   4     4052.46     4448.74     52.93 o 
   2   1   4      408.26      400.58      7.24 o 
   3   1   4     5190.67     5344.50     68.39 o 
   4   1   4    12426.52    13187.38    175.07 o 
   5   1   4      144.11      117.21      4.02 o 
   6   1   4      323.92      331.19      9.26 o 
   7   1   4     2562.29     2441.94     43.35 o 
   8   1   4       92.56       89.37      5.96 o 
   9   1   4     1060.70     1028.87     41.30 o 
  10   1   4      292.61      305.06     22.37 o 
  11   1   4      180.62      191.21     19.36 o 
  12   1   4     2840.92     2677.40     88.65 o 
  13   1   4      153.25      113.64     17.90 o 
  14   1   4     1260.01     1169.02     60.07 o 
 -13   2   4       40.42       42.53     10.53 o 
 -12   2   4       10.70        4.50      7.09 o 
 -11   2   4       83.93       99.65     11.29 o 
 -10   2   4      220.42      207.45     11.85 o 
  -9   2   4     2106.66     2039.07     44.99 o 
  -8   2   4      964.58      982.02     25.91 o 
  -7   2   4     5730.77     5672.10     94.32 o 
  -6   2   4      388.09      401.86      9.57 o 
  -5   2   4    20570.45    21262.13    307.32 o 
  -4   2   4    19883.23    19943.04    262.93 o 
  -3   2   4     7605.82     7858.01    117.71 o 
  -2   2   4     9765.10     9583.53    138.06 o 
  -1   2   4      672.49      719.68     12.50 o 
   0   2   4    10427.96    10489.28    142.34 o 
   1   2   4     7731.13     7879.45    103.31 o 
   2   2   4     2937.06     3103.26     40.50 o 
   3   2   4      348.71      344.65      7.53 o 
   4   2   4      408.77      412.09     10.55 o 
   5   2   4     1950.96     1807.47     30.33 o 
   6   2   4      388.00      365.54      9.16 o 
   7   2   4     2434.04     2316.20     41.42 o 
   8   2   4      937.69      941.81     20.16 o 
   9   2   4      640.91      605.66     27.82 o 
  10   2   4     6607.83     6275.93    174.03 o 
  11   2   4      828.66      663.69     33.91 o 
  12   2   4     3506.68     3313.37    114.37 o 
  13   2   4       44.16       25.67     13.62 o 
  14   2   4       27.22       30.43     14.74 o 
 -13   3   4       13.14       23.56      9.81 o 
 -12   3   4       73.64       67.24     10.93 o 
 -11   3   4      704.02      749.56     27.06 o 
 -10   3   4      108.70       93.13      9.04 o 
  -9   3   4     2331.72     2329.28     73.49 o 
  -8   3   4       36.10       54.78     11.65 o 
  -7   3   4     4375.00     4435.20     82.64 o 
  -6   3   4    11153.06    11382.28    153.25 o 
  -5   3   4      958.74     1036.62     17.98 o 
  -4   3   4    13493.20    13495.93    179.35 o 
  -3   3   4     1846.97     2085.30     34.21 o 
  -2   3   4     2686.89     2543.69     39.62 o 
  -1   3   4      771.80      732.89     18.06 o 
   0   3   4     2859.07     3022.61     46.10 o 
   1   3   4     1161.09     1107.32     21.84 o 
   2   3   4     5897.63     6369.91    107.29 o 
   3   3   4     3142.30     3143.20     49.05 o 
   4   3   4     3542.16     3436.24     53.86 o 
   5   3   4     1750.09     1726.87     29.39 o 
   6   3   4     3435.55     3478.79     60.10 o 
   7   3   4       22.22       15.39      2.65 o 
   8   3   4     6163.43     6166.14     95.23 o 
   9   3   4     3393.05     3273.51     62.75 o 
  10   3   4     1075.41     1009.96     30.81 o 
  11   3   4     1345.21     1286.91     50.85 o 
  12   3   4      119.65      105.98     16.85 o 
  13   3   4      259.33      290.16     25.58 o 
  14   3   4      225.31      191.14     23.32 o 
  15   3   4     1080.22      915.91     73.04 o 
 -12   4   4       20.12       22.52     11.23 o 
 -11   4   4      756.76      679.28     26.11 o 
 -10   4   4      120.87      115.64      9.80 o 
  -9   4   4      465.95      458.77     16.61 o 
  -8   4   4     1732.72     1830.71     47.30 o 
  -7   4   4       18.47       13.56      5.36 o 
  -6   4   4     9392.25     9481.62    139.34 o 
  -5   4   4     1326.08     1415.35     25.12 o 
  -4   4   4     1795.90     1799.49     32.45 o 
  -3   4   4     2688.11     2413.02     38.58 o 
  -2   4   4      704.26      773.26     17.87 o 
  -1   4   4     6707.03     6639.25    127.62 o 
   0   4   4     3248.39     3443.12     60.18 o 
   1   4   4     4649.39     5022.53    119.28 o 
   2   4   4       87.18       55.53      7.38 o 
   3   4   4        9.74        5.22      3.63 o 
   4   4   4     2305.03     2389.82     38.87 o 
   5   4   4     2359.63     2462.62     40.42 o 
   6   4   4     9980.69    10141.19    152.11 o 
   7   4   4     5970.61     6091.81     93.89 o 
   8   4   4     2402.04     2308.98     39.39 o 
   9   4   4    10711.01    10827.00    189.53 o 
  10   4   4        1.59        9.40      7.30 o 
  11   4   4     1775.56     1702.52     47.01 o 
  12   4   4      651.71      613.43     34.88 o 
  13   4   4     1296.65     1241.75     52.51 o 
  14   4   4      422.09      361.59     31.72 o 
  15   4   4       55.19       46.55     16.63 o 
 -12   5   4        1.05       -8.76     11.76 o 
 -11   5   4      136.19      149.98     17.24 o 
 -10   5   4     1594.03     1666.29     51.64 o 
  -9   5   4      589.23      603.21     26.08 o 
  -8   5   4     1946.23     1882.70     65.71 o 
  -7   5   4     2646.03     2670.63     62.45 o 
  -6   5   4     5230.75     5362.68    100.50 o 
  -5   5   4     3420.83     3519.61     55.36 o 
  -4   5   4        0.45        7.69      2.70 o 
  -3   5   4     5552.44     5744.08     85.83 o 
  -2   5   4     8131.67     8202.89    157.13 o 
  -1   5   4     3615.05     3880.30     76.53 o 
   0   5   4     1562.49     1602.40     26.61 o 
   1   5   4      692.59      717.66     16.03 o 
   2   5   4     3700.90     3649.44     57.23 o 
   3   5   4     4000.92     4053.57     62.75 o 
   4   5   4     8372.11     8580.46    128.81 o 
   5   5   4    11669.66    11678.58    174.20 o 
   6   5   4      327.22      282.48      8.48 o 
   7   5   4     9337.70     9145.58    138.50 o 
   8   5   4       62.12       63.72      4.66 o 
   9   5   4     5493.15     5511.12     86.79 o 
  10   5   4      455.72      435.71     18.88 o 
  11   5   4       41.97       66.91     13.96 o 
  12   5   4     2259.52     2211.98     77.08 o 
  13   5   4        2.05        4.49     12.01 o 
  14   5   4       57.02       65.30     17.24 o 
  15   5   4       66.92       56.06     18.20 o 
 -11   6   4      371.99      412.25     33.39 o 
 -10   6   4      468.59      512.68     26.95 o 
  -9   6   4     1513.16     1637.49     68.00 o 
  -8   6   4      857.24      907.49     30.30 o 
  -7   6   4     1835.08     1928.21     48.95 o 
  -6   6   4        0.86        2.36      5.62 o 
  -5   6   4      478.48      478.75     14.26 o 
  -4   6   4     2464.18     2421.22     40.18 o 
  -3   6   4      498.80      571.11     14.40 o 
  -2   6   4       24.98       54.81      5.77 o 
  -1   6   4       13.71        7.55      2.41 o 
   0   6   4      281.38      324.36      8.13 o 
   1   6   4      261.42      240.02      8.25 o 
   2   6   4     6517.82     6390.42     97.50 o 
   3   6   4     7581.86     7478.96    113.11 o 
   4   6   4      616.20      664.18     19.14 o 
   5   6   4    13282.89    12721.27    189.27 o 
   6   6   4     2646.70     2780.48     45.82 o 
   7   6   4     5327.69     5282.22     82.87 o 
   8   6   4     3981.28     4118.74     66.50 o 
   9   6   4      234.85      227.88     10.26 o 
  10   6   4     9074.35     8974.45    171.87 o 
  11   6   4      505.11      506.76     21.80 o 
  12   6   4      711.42      717.37     32.07 o 
  13   6   4       11.93        9.37     13.54 o 
  14   6   4        4.84       11.86     13.62 o 
  15   6   4       49.91       33.91     18.26 o 
 -10   7   4        2.05        8.37     11.49 o 
  -9   7   4     1580.70     1653.27     60.66 o 
  -8   7   4      102.69      125.02     11.10 o 
  -7   7   4      544.23      585.87     22.96 o 
  -6   7   4     1777.75     1822.33     46.30 o 
  -5   7   4      388.96      415.95     15.26 o 
  -4   7   4     1161.12     1215.09     25.30 o 
  -3   7   4      278.11      250.21      9.39 o 
  -2   7   4      313.81      340.41     10.55 o 
  -1   7   4      826.10      844.60     17.98 o 
   0   7   4     1918.02     1876.49     36.82 o 
   1   7   4     9644.83     9971.73    207.73 o 
   2   7   4     4402.41     4321.50     68.02 o 
   3   7   4     4566.64     4246.28     66.84 o 
   4   7   4     5477.14     5411.78     83.49 o 
   5   7   4     5367.20     5249.44     90.04 o 
   6   7   4     3115.85     3045.28     50.09 o 
   7   7   4      956.19      938.57     19.59 o 
   8   7   4     8920.81     8995.84    137.87 o 
   9   7   4     1325.74     1375.67     25.43 o 
  10   7   4      927.82      915.79     28.06 o 
  11   7   4        2.03       -5.77      5.77 o 
  12   7   4     1098.13     1061.20     47.84 o 
  13   7   4        6.80        0.03      6.76 o 
  14   7   4       82.05       63.45     25.47 o 
  15   7   4       14.65       26.09     15.70 o 
 -10   8   4        1.46       11.39     13.82 o 
  -9   8   4      560.09      564.10     28.75 o 
  -8   8   4      543.01      537.96     26.34 o 
  -7   8   4       75.58       88.45      9.66 o 
  -6   8   4      221.64      251.57     14.77 o 
  -5   8   4      158.01      174.50      9.77 o 
  -4   8   4     1460.18     1476.37     27.22 o 
  -3   8   4      140.86      133.11      8.88 o 
  -2   8   4     1848.18     1885.43     33.72 o 
  -1   8   4     3038.07     2961.31     48.90 o 
   0   8   4      488.11      511.57     12.33 o 
   1   8   4     4817.21     4801.09     74.93 o 
   2   8   4     3813.82     3763.27     64.94 o 
   3   8   4     1798.55     1760.83     31.39 o 
   4   8   4     6672.14     6514.05    100.41 o 
   5   8   4     1200.47     1180.56     22.79 o 
   6   8   4     8055.85     7942.74    121.63 o 
   7   8   4     6736.14     6701.23    104.50 o 
   8   8   4      678.35      674.48     15.32 o 
   9   8   4      850.25      875.97     18.80 o 
  10   8   4      177.49      179.50      9.54 o 
  11   8   4      154.22      144.23     13.13 o 
  12   8   4       62.36       66.01     10.34 o 
  13   8   4       96.77       88.97     12.16 o 
  14   8   4      148.80      168.36     15.25 o 
  15   8   4        6.83       -1.92     19.22 o 
  -9   9   4      214.47      296.55     29.69 o 
  -8   9   4       22.59       50.34     12.13 o 
  -7   9   4      327.93      347.76     16.72 o 
  -6   9   4      115.04      128.99     11.88 o 
  -5   9   4        9.43       20.39      7.10 o 
  -4   9   4      433.92      428.58     17.63 o 
  -3   9   4     2022.23     2046.03     43.26 o 
  -2   9   4      276.76      282.72     23.44 o 
  -1   9   4      984.57     1033.80     24.64 o 
   0   9   4     3755.65     3439.24     59.79 o 
   1   9   4      518.39      476.93     13.04 o 
   2   9   4     6653.98     6368.11    105.86 o 
   3   9   4      143.76      163.27     17.10 o 
   4   9   4     4700.55     4594.44     78.33 o 
   5   9   4     5703.26     5185.22     87.43 o 
   6   9   4       37.51       49.26      4.79 o 
   7   9   4     5427.74     5334.21     92.05 o 
   8   9   4        6.31       10.43      5.18 o 
   9   9   4      123.63      128.55      8.11 o 
  10   9   4      311.44      340.07     13.02 o 
  11   9   4       33.56       25.33      7.93 o 
  12   9   4        0.44        2.75      7.82 o 
  13   9   4        0.06        5.00      7.95 o 
  14   9   4      320.15      337.23     40.37 o 
  15   9   4      563.66      568.96     54.78 o 
  -8  10   4       56.60       50.62     16.27 o 
  -7  10   4      205.88      224.01     17.89 o 
  -6  10   4        4.38       -1.74      8.60 o 
  -5  10   4      519.14      562.95     19.87 o 
  -4  10   4       23.40       28.09      5.61 o 
  -3  10   4      140.54      133.05      9.20 o 
  -2  10   4     1450.48     1446.92     33.36 o 
  -1  10   4      144.07      144.87      8.45 o 
   0  10   4     1463.87     1561.51     33.92 o 
   1  10   4     1027.02      921.43     22.84 o 
   2  10   4     4435.30     4179.16     91.59 o 
   3  10   4     3936.53     3916.51     91.12 o 
   4  10   4      247.56      238.26     10.95 o 
   5  10   4     5758.35     5488.76     97.17 o 
   6  10   4      114.03      103.19      6.76 o 
   7  10   4     2525.18     2519.33     53.81 o 
   8  10   4      191.93      188.84     11.17 o 
   9  10   4       28.41       26.85      6.06 o 
  10  10   4       33.09       25.17      6.42 o 
  11  10   4      157.84      166.52     12.75 o 
  12  10   4      938.78      949.21     42.01 o 
  13  10   4      326.61      342.28     24.54 o 
  14  10   4       24.61       27.23     11.18 o 
  15  10   4      842.04      860.29     47.09 o 
  -7  11   4       23.82       24.17     10.03 o 
  -6  11   4      227.92      201.41     14.48 o 
  -5  11   4        2.44        1.95      5.86 o 
  -4  11   4       49.87       74.17     11.60 o 
  -3  11   4      540.21      554.41     20.66 o 
  -2  11   4     1092.34     1079.67     30.51 o 
  -1  11   4      928.97      853.18     23.08 o 
   0  11   4     3288.47     3316.40     64.43 o 
   1  11   4     4234.89     4270.39     79.97 o 
   2  11   4      177.89      134.83      9.76 o 
   3  11   4     2684.19     2542.97     51.74 o 
   4  11   4     1227.31     1190.95     33.26 o 
   5  11   4     1690.12     1633.23     38.45 o 
   6  11   4      114.66      115.43      9.06 o 
   7  11   4       24.59       23.60      6.01 o 
   8  11   4       38.93       41.05      7.05 o 
   9  11   4        1.90       -0.35      4.66 o 
  10  11   4     1620.44     1639.03     40.90 o 
  11  11   4      322.65      320.69     17.97 o 
  12  11   4      299.73      292.48     23.46 o 
  13  11   4     1438.37     1468.69     57.00 o 
  14  11   4        6.92       19.51     10.60 o 
  -6  12   4      124.66      131.13     15.41 o 
  -5  12   4       31.20       40.56      7.29 o 
  -4  12   4      278.44      285.85     17.05 o 
  -3  12   4      514.41      510.34     23.17 o 
  -2  12   4     1262.44     1317.27     51.63 o 
  -1  12   4     1636.20     1616.80     40.71 o 
   0  12   4       10.08       12.20      5.25 o 
   1  12   4      692.57      703.51     21.19 o 
   2  12   4      927.86      892.07     24.74 o 
   3  12   4      800.44      806.33     24.14 o 
   4  12   4     1640.98     1614.07     38.87 o 
   5  12   4       42.05       66.98      7.71 o 
   6  12   4       40.93       25.58      6.18 o 
   7  12   4      226.47      203.57     12.50 o 
   8  12   4      101.14      113.19     10.01 o 
   9  12   4      262.33      250.95     14.11 o 
  10  12   4      195.66      217.34     13.51 o 
  11  12   4      361.88      358.93     17.29 o 
  12  12   4       48.29       57.98     13.97 o 
  13  12   4     1975.08     2052.51     72.79 o 
  14  12   4      838.06      791.97     40.61 o 
  -4  13   4      114.02      115.33     21.14 o 
  -3  13   4     1534.35     1561.25     47.89 o 
  -2  13   4      263.86      215.60     20.09 o 
  -1  13   4       47.48       86.72     12.18 o 
   0  13   4     1239.64     1163.16     38.32 o 
   1  13   4       43.72       34.78      8.27 o 
   2  13   4      413.16      443.96     24.00 o 
   3  13   4        2.32       -0.63      5.48 o 
   4  13   4      350.62      350.55     15.75 o 
   5  13   4       12.04        0.09      4.63 o 
   6  13   4      235.69      253.00     13.94 o 
   7  13   4      798.39      800.77     28.77 o 
   8  13   4      168.90      163.54     13.46 o 
   9  13   4       77.77       63.58      9.22 o 
  10  13   4      381.08      396.70     18.70 o 
  11  13   4      582.91      585.89     23.12 o 
  12  13   4      558.09      638.74     73.52 o 
  13  13   4       56.26       55.20     14.33 o 
  -3  14   4       27.90       21.43     12.97 o 
  -2  14   4       98.25      115.77     13.45 o 
  -1  14   4       94.86       85.13     11.60 o 
   0  14   4      355.24      317.78     19.23 o 
   1  14   4       60.94       69.17     10.55 o 
   2  14   4      914.66      902.73     33.59 o 
   3  14   4      364.66      350.46     21.37 o 
   4  14   4      147.39      146.91     11.58 o 
   5  14   4      349.52      325.01     16.31 o 
   6  14   4        0.75       -5.09      5.09 o 
   7  14   4       15.42       15.81      6.51 o 
   8  14   4      173.21      200.81     13.73 o 
   9  14   4      170.85      185.72     13.55 o 
  10  14   4     1140.51     1195.56     35.67 o 
  11  14   4        0.48        5.88      6.73 o 
  12  14   4     1290.01     1361.87    124.94 o 
  13  14   4      753.28      760.67     40.64 o 
  -1  15   4      123.45      102.37     18.74 o 
   0  15   4      718.19      711.92     30.08 o 
   1  15   4      380.46      373.47     21.04 o 
   2  15   4        5.53        7.03      6.95 o 
   3  15   4      152.61      212.93     20.06 o 
   4  15   4       17.13       19.66      7.81 o 
   5  15   4        0.41       -4.95      4.95 o 
   6  15   4       83.23       92.93     10.60 o 
   7  15   4        1.89       -2.84      5.95 o 
   8  15   4     1695.50     1769.82     55.90 o 
   9  15   4      153.04      158.44     13.67 o 
  10  15   4      453.58      488.06     22.57 o 
  11  15   4      566.21      639.30     33.21 o 
   1  16   4        3.38       -1.92     18.26 o 
   2  16   4       35.48       60.56     13.83 o 
   3  16   4       35.13       35.19     12.22 o 
   4  16   4        1.27        2.14      8.71 o 
   5  16   4       24.06       34.55     13.67 o 
   6  16   4      783.34      764.57     27.68 o 
   7  16   4      208.78      246.20     20.00 o 
   8  16   4      385.85      420.40     25.62 o 
   9  16   4      399.99      427.74     26.27 o 
  10  16   4       22.16       12.04     10.31 o 
  -5 -13   5      472.67      406.54     51.90 o 
  -9 -12   5     1501.89     1630.24     65.98 o 
  -8 -12   5       70.13       92.98     16.87 o 
  -7 -12   5      906.88      914.75     98.03 o 
  -6 -12   5      384.15      449.43     29.87 o 
  -5 -12   5       71.56       69.82     14.55 o 
  -4 -12   5      582.31      608.36     61.51 o 
  -3 -12   5       55.27       74.96     26.91 o 
  -2 -12   5      247.33      219.65     23.55 o 
  -1 -12   5        1.17        5.85     13.94 o 
   0 -12   5       11.54       13.73     11.53 o 
 -11 -11   5     1254.45     1421.44     75.93 o 
 -10 -11   5      558.57      601.00     34.87 o 
  -9 -11   5      849.21      934.30     61.03 o 
  -8 -11   5      553.38      581.33     43.73 o 
  -7 -11   5      187.42      190.92     19.74 o 
  -6 -11   5     1830.67     1854.76     68.29 o 
  -5 -11   5      336.58      350.38     21.29 o 
  -4 -11   5      467.66      461.20     24.03 o 
  -3 -11   5      242.85      271.88     27.08 o 
  -2 -11   5       89.16      123.44     20.08 o 
  -1 -11   5       24.33       18.76      8.92 o 
   0 -11   5       89.38       99.49     14.05 o 
   1 -11   5        0.59        7.69      8.34 o 
   2 -11   5       59.80       75.68     13.52 o 
 -12 -10   5      467.47      402.69     37.48 o 
 -11 -10   5      133.92      176.17     21.14 o 
 -10 -10   5     1689.13     1638.56     98.51 o 
  -9 -10   5       75.65       77.26     15.38 o 
  -8 -10   5     1985.96     2027.37    172.03 o 
  -7 -10   5     1161.05     1116.19     73.03 o 
  -6 -10   5      467.32      396.60     21.15 o 
  -5 -10   5     1129.21     1095.68     50.30 o 
  -4 -10   5        0.53       13.05      7.07 o 
  -3 -10   5        0.84        3.58      6.05 o 
  -2 -10   5       14.52        7.88     11.05 o 
  -1 -10   5        7.12       -5.90      5.90 o 
   0 -10   5       65.29       45.52     14.87 o 
   1 -10   5        3.61       10.55      8.22 o 
   2 -10   5      826.14      938.56     62.65 o 
   3 -10   5       30.56       44.95     10.89 o 
   4 -10   5      122.29      130.87     29.79 o 
 -12  -9   5     1840.22     1932.79     84.09 o 
 -11  -9   5        1.14        9.47      8.71 o 
 -10  -9   5     2602.44     2481.18    137.43 o 
  -9  -9   5     1273.63     1279.72     51.96 o 
  -8  -9   5      335.54      286.30     18.29 o 
  -7  -9   5     2109.23     2170.46     59.62 o 
  -6  -9   5       33.44       19.97      6.66 o 
  -5  -9   5      691.95      709.48     27.73 o 
  -4  -9   5      220.54      184.38     14.39 o 
  -3  -9   5       87.40      110.88     12.06 o 
  -2  -9   5       55.41       53.93      9.20 o 
  -1  -9   5      402.30      342.26     27.08 o 
   0  -9   5      741.62      765.36     30.77 o 
   1  -9   5      573.95      632.64     41.06 o 
   2  -9   5      370.56      363.94     21.21 o 
   3  -9   5      100.33      133.70     21.95 o 
   4  -9   5      398.01      365.41     25.84 o 
   5  -9   5      835.37      892.96     50.46 o 
   6  -9   5      634.12      625.66     48.05 o 
 -13  -8   5      361.93      320.68     24.80 o 
 -12  -8   5     1560.28     1635.04     74.96 o 
 -11  -8   5     1330.63     1227.93     41.07 o 
 -10  -8   5       60.36       64.48     10.60 o 
  -9  -8   5     2869.38     2621.91     84.52 o 
  -8  -8   5      432.54      420.57     20.91 o 
  -7  -8   5      871.42      856.36     31.02 o 
  -6  -8   5       68.20       91.25     10.58 o 
  -5  -8   5      240.10      256.70     15.93 o 
  -4  -8   5       10.63        2.12      4.89 o 
  -3  -8   5      215.10      241.32     15.29 o 
  -2  -8   5       43.75       31.64      7.41 o 
  -1  -8   5     1440.19     1537.38     44.16 o 
   0  -8   5       53.37       62.50     11.55 o 
   1  -8   5      624.25      667.25     27.37 o 
   2  -8   5      526.34      493.96     36.03 o 
   3  -8   5     1403.33     1392.97     46.30 o 
   4  -8   5      821.99      908.95     51.02 o 
   5  -8   5       69.63       97.63     15.19 o 
   6  -8   5      625.16      621.76     49.02 o 
   7  -8   5      330.83      280.62     25.63 o 
 -13  -7   5     2207.46     2224.66     75.72 o 
 -12  -7   5       37.41       39.40     12.23 o 
 -11  -7   5     1858.80     1870.06     97.07 o 
 -10  -7   5      942.21      861.14     31.65 o 
  -9  -7   5     1835.10     1872.53     51.88 o 
  -8  -7   5      541.06      546.32     24.40 o 
  -7  -7   5       52.35       44.53      7.05 o 
  -6  -7   5      937.81      856.18     24.78 o 
  -5  -7   5       74.60       70.37      8.84 o 
  -4  -7   5      555.29      522.59     21.24 o 
  -3  -7   5     2308.49     2273.65     58.11 o 
  -2  -7   5      132.18      142.05     11.38 o 
  -1  -7   5     3548.16     3641.28     85.35 o 
   0  -7   5      346.98      332.92     18.77 o 
   1  -7   5     4925.95     4897.26    111.45 o 
   2  -7   5      559.56      587.05     21.04 o 
   3  -7   5      370.48      391.20     17.65 o 
   4  -7   5     2345.84     2418.07     55.77 o 
   5  -7   5       15.75       14.65      7.81 o 
   6  -7   5      739.38      870.07     56.93 o 
   7  -7   5       31.39       36.91     14.39 o 
   8  -7   5        0.30       17.14     11.94 o 
 -14  -6   5      148.04      125.90     24.03 o 
 -13  -6   5     1294.14     1241.65     50.63 o 
 -12  -6   5      715.79      651.54     64.87 o 
 -11  -6   5     1021.78     1031.67     87.46 o 
 -10  -6   5     2073.57     2137.88     58.28 o 
  -9  -6   5       28.47       35.40      9.32 o 
  -8  -6   5       83.12       77.92      8.44 o 
  -7  -6   5      451.32      411.85     19.71 o 
  -6  -6   5     1585.73     1615.22     37.87 o 
  -5  -6   5     3087.93     3063.01     93.79 o 
  -4  -6   5       58.32       71.30      6.83 o 
  -3  -6   5     1034.66      943.40     37.06 o 
  -2  -6   5       52.41       49.79      7.15 o 
  -1  -6   5    11168.12    11042.40    198.57 o 
   0  -6   5     2570.93     2632.26     54.66 o 
   1  -6   5        4.52        1.52      3.69 o 
   2  -6   5     3061.21     3078.08     64.56 o 
   3  -6   5      679.15      672.61     22.62 o 
   4  -6   5     1353.03     1387.44     36.17 o 
   5  -6   5       89.16       82.37      9.48 o 
   6  -6   5      297.09      283.46     18.23 o 
   7  -6   5      186.38      177.18     30.27 o 
   8  -6   5      231.48      248.18     23.32 o 
   9  -6   5        0.29       10.50     17.30 o 
 -14  -5   5      716.25      643.46     35.26 o 
 -13  -5   5      159.68      175.83     27.39 o 
 -12  -5   5     1709.98     1697.74     60.12 o 
 -11  -5   5        1.37       18.29      9.84 o 
 -10  -5   5      877.21      885.42     49.55 o 
  -9  -5   5      128.88      123.94     14.03 o 
  -8  -5   5       77.93       76.64      8.25 o 
  -7  -5   5       97.24       72.93      7.61 o 
  -6  -5   5      463.88      447.46     16.03 o 
  -5  -5   5      101.28      101.15      7.67 o 
  -4  -5   5     2502.01     2402.94     69.08 o 
  -3  -5   5     6292.24     6163.04    100.87 o 
  -2  -5   5     8881.12     8687.18    156.86 o 
  -1  -5   5       66.70       70.72      5.95 o 
   0  -5   5     2303.91     2204.04     45.85 o 
   1  -5   5     3848.07     3811.20     65.27 o 
   2  -5   5     2959.52     2884.20     51.28 o 
   3  -5   5     3378.26     3386.92     69.26 o 
   4  -5   5      202.23      213.69     12.48 o 
   5  -5   5      400.59      412.99     17.19 o 
   6  -5   5      316.78      350.65     19.29 o 
   7  -5   5       43.89       54.11     11.71 o 
   8  -5   5        0.12       11.56     10.62 o 
   9  -5   5       34.00       23.24     13.67 o 
  10  -5   5      194.20      242.19     40.37 o 
 -14  -4   5     1203.25     1170.67     50.17 o 
 -13  -4   5      246.92      273.35     23.08 o 
 -12  -4   5      844.86      834.20     37.98 o 
 -11  -4   5      576.31      632.73     31.60 o 
 -10  -4   5      109.75      110.76      9.04 o 
  -9  -4   5       71.69       79.37      7.26 o 
  -8  -4   5       84.60       84.85      5.90 o 
  -7  -4   5      532.33      536.33     13.88 o 
  -6  -4   5     3420.73     3493.35     54.64 o 
  -5  -4   5     3480.09     3604.69     62.11 o 
  -4  -4   5    10007.68    10202.79    162.62 o 
  -3  -4   5        6.57       11.97      3.02 o 
  -2  -4   5     6884.76     6879.58    111.09 o 
  -1  -4   5     7400.07     7296.95    132.76 o 
   0  -4   5     1297.77     1269.74     28.66 o 
   1  -4   5     7042.62     7175.33    114.95 o 
   2  -4   5     2604.16     2526.20     45.17 o 
   3  -4   5     4888.60     4869.68     93.22 o 
   4  -4   5      899.54      973.61     26.47 o 
   5  -4   5       43.10       44.34      8.60 o 
   6  -4   5       60.00       51.79     10.22 o 
   7  -4   5       85.22       93.97     11.22 o 
   8  -4   5       33.76       34.72     12.36 o 
   9  -4   5      168.91      172.73     19.55 o 
  10  -4   5      244.91      249.88     40.37 o 
  11  -4   5        4.32       -5.77     23.07 o 
 -14  -3   5      990.51      997.98    114.85 o 
 -13  -3   5      480.67      462.70     23.62 o 
 -12  -3   5        0.02       -4.21      4.84 o 
 -11  -3   5       29.59       18.97      5.62 o 
 -10  -3   5       12.42       17.60      5.20 o 
  -9  -3   5       52.24       64.51      6.72 o 
  -8  -3   5      168.32      202.22      7.98 o 
  -7  -3   5      114.04      129.31      6.22 o 
  -6  -3   5    15434.18    15311.30    214.17 o 
  -5  -3   5      614.22      670.33     16.47 o 
  -4  -3   5    12007.11    12128.96    170.28 o 
  -3  -3   5     3467.79     3293.82     49.98 o 
  -2  -3   5     1286.37     1275.77     26.17 o 
  -1  -3   5    10932.98    10810.00    191.69 o 
   0  -3   5      310.84      337.68     15.95 o 
   1  -3   5    15391.86    15388.00    236.94 o 
   2  -3   5      133.98      115.88      8.60 o 
   3  -3   5      223.51      236.73     11.10 o 
   4  -3   5     1865.03     2004.73     43.72 o 
   5  -3   5       49.86       52.05      6.67 o 
   6  -3   5        8.91        7.71      4.32 o 
   7  -3   5       23.58       42.44      8.55 o 
   8  -3   5      428.42      430.90     26.32 o 
   9  -3   5      302.35      308.96     23.77 o 
  10  -3   5      320.72      326.77     43.25 o 
  11  -3   5      448.00      425.76     50.94 o 
 -14  -2   5        2.17        1.48      6.38 o 
 -13  -2   5        4.14        9.26      6.14 o 
 -12  -2   5       38.12       48.90      7.63 o 
 -11  -2   5       58.66       54.05      7.43 o 
 -10  -2   5        3.37        7.86      6.80 o 
  -9  -2   5       26.63       34.16      5.83 o 
  -8  -2   5     9438.46     9634.97    143.98 o 
  -7  -2   5     1462.60     1456.67     25.25 o 
  -6  -2   5     9524.18     9641.64    130.18 o 
  -5  -2   5     6245.75     6192.41     85.59 o 
  -4  -2   5     1079.11     1237.76     23.23 o 
  -3  -2   5    20872.62    21198.12    291.62 o 
  -2  -2   5     2748.96     3013.83     45.42 o 
  -1  -2   5     3925.55     3723.83     60.35 o 
   0  -2   5     4290.96     4105.46     76.40 o 
   1  -2   5       59.87       97.53     10.33 o 
   2  -2   5      989.97     1018.39     20.14 o 
   3  -2   5       95.55       94.66      5.33 o 
   4  -2   5        6.40       17.31      4.66 o 
   5  -2   5     1448.00     1563.19     31.02 o 
   6  -2   5        4.92        4.19      3.40 o 
   7  -2   5     1242.33     1195.76     29.13 o 
   8  -2   5      343.46      393.62     21.92 o 
   9  -2   5      964.29     1003.37     67.28 o 
  10  -2   5      601.73      542.05     50.94 o 
  11  -2   5       35.05       43.25     26.91 o 
  12  -2   5      480.28      481.50     53.82 o 
 -14  -1   5       84.21       83.29     12.09 o 
 -13  -1   5       70.07       71.15     10.29 o 
 -12  -1   5       36.74       37.44      7.37 o 
 -11  -1   5        5.31        6.05      5.58 o 
 -10  -1   5     1077.38     1117.62     40.92 o 
  -9  -1   5     2255.55     2292.11     49.30 o 
  -8  -1   5     2010.40     2061.07     40.11 o 
  -7  -1   5     7805.93     7771.20    106.62 o 
  -6  -1   5       99.12      107.80      7.39 o 
  -5  -1   5     4193.05     4083.09     58.24 o 
  -4  -1   5     2156.49     1995.66     30.74 o 
  -3  -1   5    17702.57    18520.95    242.20 o 
  -2  -1   5    13482.72    13687.81    179.63 o 
  -1  -1   5      372.23      347.89      9.46 o 
   0  -1   5     3350.79     3583.50     49.61 o 
   1  -1   5      473.39      471.12      9.30 o 
   2  -1   5     1143.34     1273.73     23.95 o 
   3  -1   5       14.10       12.67      2.77 o 
   4  -1   5      150.55      138.98      7.82 o 
   5  -1   5      913.32      931.53     19.04 o 
   6  -1   5     2182.67     2358.40     40.31 o 
   7  -1   5     4283.94     4029.62     70.58 o 
   8  -1   5     2735.82     2583.08     53.39 o 
   9  -1   5       95.53       88.77     13.10 o 
  10  -1   5     1073.72     1087.01     44.52 o 
  11  -1   5       68.31      105.87     15.43 o 
  12  -1   5     1146.29     1127.35     79.77 o 
  13  -1   5       70.42       52.86     31.72 o 
 -13   0   5      129.31      148.74     11.79 o 
 -12   0   5      241.99      226.07     12.99 o 
 -11   0   5     1110.39     1082.73     34.45 o 
 -10   0   5      342.31      378.73     16.72 o 
  -9   0   5     7162.82     7071.45    127.94 o 
  -8   0   5       87.37      109.82      7.64 o 
  -7   0   5     2037.82     2043.15     32.31 o 
  -6   0   5     6342.44     6573.73     90.42 o 
  -5   0   5     8897.34     8946.83    120.29 o 
  -4   0   5     8971.16     8334.37    112.01 o 
  -3   0   5     2149.67     2463.68     35.99 o 
  -2   0   5     8693.10     9057.98    120.68 o 
  -1   0   5     1524.79     1559.13     28.68 o 
   0   0   5     1733.37     1905.82     27.79 o 
   1   0   5      859.10      857.18     13.82 o 
   2   0   5     1307.55     1434.54     21.15 o 
   3   0   5      596.53      549.98     12.20 o 
   4   0   5        0.80        7.59      2.64 o 
   5   0   5     1984.30     1884.28     32.35 o 
   6   0   5     2489.12     2501.16     41.88 o 
   7   0   5      277.60      310.67     11.21 o 
   8   0   5     3727.78     3813.97     86.31 o 
   9   0   5      165.42      146.74     16.82 o 
  10   0   5     2665.54     2682.25     85.24 o 
  11   0   5      944.06      823.84     38.78 o 
  12   0   5      114.08      173.19     19.19 o 
  13   0   5      224.95      218.29     22.55 o 
 -13   1   5      324.77      324.42     19.22 o 
 -12   1   5       16.87        5.57      6.09 o 
 -11   1   5     2712.26     2676.69     65.36 o 
 -10   1   5     1025.83     1008.15     38.98 o 
  -9   1   5     1579.41     1502.14     36.23 o 
  -8   1   5     1015.63     1056.74     31.35 o 
  -7   1   5      899.11      919.66     21.44 o 
  -6   1   5    26102.36    25752.97    336.43 o 
  -5   1   5      388.31      343.26      9.42 o 
  -4   1   5    14969.03    15469.20    203.29 o 
  -3   1   5     7931.13     8413.58    107.52 o 
  -2   1   5        5.75        7.04      3.25 o 
  -1   1   5     3022.22     3141.43     45.22 o 
   0   1   5       18.45        9.74      1.90 o 
   1   1   5     1434.47     1485.55     20.41 o 
   2   1   5        1.35       16.08      3.39 o 
   3   1   5    11401.71    11717.50    136.87 o 
   4   1   5    11145.26    11367.07    149.74 o 
   5   1   5        0.32        0.57      2.37 o 
   6   1   5     5607.81     5549.99     76.96 o 
   7   1   5      859.93      774.60     24.83 o 
   8   1   5     3010.31     3021.73     62.18 o 
   9   1   5     4833.07     4489.20    172.99 o 
  10   1   5      746.04      690.31     37.96 o 
  11   1   5     1164.68     1038.65     46.13 o 
  12   1   5      159.44      133.65     17.95 o 
  13   1   5      165.98      156.21     20.23 o 
  14   1   5       62.43       49.88     15.70 o 
 -13   2   5     1219.34     1221.37     57.29 o 
 -12   2   5      505.16      492.91     27.50 o 
 -11   2   5      980.40      905.65     25.54 o 
 -10   2   5     1385.02     1368.47     81.81 o 
  -9   2   5       42.97       45.63      7.71 o 
  -8   2   5    12858.15    12952.71    223.08 o 
  -7   2   5      501.72      491.05     14.52 o 
  -6   2   5     2573.15     2619.12     39.58 o 
  -5   2   5     3282.75     3262.69     47.58 o 
  -4   2   5      689.01      724.16     13.71 o 
  -3   2   5     4186.26     4246.13     60.60 o 
  -2   2   5      633.72      723.03     13.31 o 
  -1   2   5      231.15      231.31      7.08 o 
   0   2   5     1003.14     1026.58     15.69 o 
   1   2   5     1954.09     1936.26     24.72 o 
   2   2   5    14651.86    14667.19    191.13 o 
   3   2   5      134.27      124.70      3.92 o 
   4   2   5      810.05      730.42     13.80 o 
   5   2   5     5191.42     5288.06     66.99 o 
   6   2   5     3250.23     3209.63     51.85 o 
   7   2   5    11769.88    11611.50    185.88 o 
   8   2   5       78.59       76.45      6.61 o 
   9   2   5     3914.88     3906.70     88.07 o 
  10   2   5       37.63       53.77     13.94 o 
  11   2   5      176.84      195.44     19.63 o 
  12   2   5      696.24      683.87     36.47 o 
  13   2   5      270.04      251.27     24.02 o 
  14   2   5       89.69       73.88     17.75 o 
 -12   3   5      125.15      112.67     12.76 o 
 -11   3   5       30.29       26.98      7.74 o 
 -10   3   5     2629.47     2626.91     87.95 o 
  -9   3   5     1679.92     1684.91     45.50 o 
  -8   3   5      530.92      571.33     19.56 o 
  -7   3   5     3387.28     3330.90     65.01 o 
  -6   3   5        8.66       17.04      3.43 o 
  -5   3   5     1186.86     1096.29     19.31 o 
  -4   3   5       25.22       23.18      3.39 o 
  -3   3   5     4777.38     5191.29     77.63 o 
  -2   3   5      221.40      192.28      6.25 o 
  -1   3   5       33.79       33.78      3.02 o 
   0   3   5     8053.33     7992.14    117.57 o 
   1   3   5     2219.84     2341.44     42.41 o 
   2   3   5     4935.33     5195.08     87.70 o 
   3   3   5     1323.51     1346.16     26.61 o 
   4   3   5     2685.60     2506.03     40.71 o 
   5   3   5    19484.57    19164.21    282.65 o 
   6   3   5        5.77        7.81      3.53 o 
   7   3   5    10038.35    10198.84    153.71 o 
   8   3   5     1258.12     1288.19     24.51 o 
   9   3   5      847.62      891.42     27.78 o 
  10   3   5     1680.32     1608.32     79.77 o 
  11   3   5       43.19       34.75     12.70 o 
  12   3   5      762.40      666.01     35.71 o 
  13   3   5      183.87      150.24     20.06 o 
  14   3   5       95.00       76.85     37.48 o 
 -12   4   5      870.36      857.88     36.96 o 
 -11   4   5     2527.04     2868.58     99.16 o 
 -10   4   5      602.94      621.82     22.78 o 
  -9   4   5     3634.69     3625.10     86.98 o 
  -8   4   5      326.10      338.90     17.82 o 
  -7   4   5     1823.08     1840.81     46.88 o 
  -6   4   5      949.07      983.31     19.81 o 
  -5   4   5      397.39      449.28     11.50 o 
  -4   4   5      786.43      771.12     15.87 o 
  -3   4   5        5.82        1.54      2.24 o 
  -2   4   5     2747.28     2778.22     43.89 o 
  -1   4   5      323.45      267.84      8.19 o 
   0   4   5     1796.38     1758.28     29.26 o 
   1   4   5     1953.55     1946.88     41.58 o 
   2   4   5     4098.55     4542.54     78.74 o 
   3   4   5    11628.25    11327.92    188.49 o 
   4   4   5     6694.34     6914.17    105.05 o 
   5   4   5     8278.26     7844.91    118.76 o 
   6   4   5     4548.96     4485.01     70.79 o 
   7   4   5      178.51      172.85      6.82 o 
   8   4   5     2028.99     2034.73     35.89 o 
   9   4   5        5.79        3.25      4.44 o 
  10   4   5     2883.42     2804.53    104.28 o 
  11   4   5      228.63      202.63     20.25 o 
  12   4   5        0.05      -10.48     10.48 o 
  13   4   5      116.68      115.25     25.47 o 
  14   4   5        8.25        6.26     30.27 o 
  15   4   5       80.69       78.61     23.55 o 
 -11   5   5     1699.82     1786.94     90.32 o 
 -10   5   5      181.54      218.58     14.89 o 
  -9   5   5      562.42      612.95     44.90 o 
  -8   5   5      861.88      882.71     29.90 o 
  -7   5   5       26.25       21.26      7.90 o 
  -6   5   5      823.62      882.70     23.92 o 
  -5   5   5      535.71      541.74     13.29 o 
  -4   5   5       10.28       18.34      3.30 o 
  -3   5   5     2059.20     1912.53     35.79 o 
  -2   5   5      836.62      800.88     17.78 o 
  -1   5   5     4430.91     4497.98     89.00 o 
   0   5   5      376.91      386.57     12.78 o 
   1   5   5     7234.29     6964.06    118.03 o 
   2   5   5    16874.64    17231.01    283.49 o 
   3   5   5     4453.78     4052.00     63.40 o 
   4   5   5    19136.00    19136.04    281.71 o 
   5   5   5      636.20      627.75     15.14 o 
   6   5   5     6126.04     6088.95     94.14 o 
   7   5   5      943.14     1020.48     20.79 o 
   8   5   5     3201.49     3144.53     52.38 o 
   9   5   5     1234.72     1252.46     29.87 o 
  10   5   5        2.16        6.35      4.75 o 
  11   5   5      275.94      274.61     23.67 o 
  12   5   5       33.17       19.53     13.62 o 
  13   5   5      434.13      427.05     84.09 o 
  14   5   5       32.40       28.73     15.45 o 
  15   5   5       20.59        0.61     14.22 o 
 -11   6   5      125.74      109.25     16.29 o 
 -10   6   5      260.69      343.61     36.59 o 
  -9   6   5       46.79       35.42     10.07 o 
  -8   6   5     1033.85     1131.91     51.37 o 
  -7   6   5     1281.84     1357.41     38.76 o 
  -6   6   5        5.94        8.93      5.90 o 
  -5   6   5     1020.12     1093.08     21.89 o 
  -4   6   5      260.05      238.14      8.39 o 
  -3   6   5     2500.94     2516.23     41.47 o 
  -2   6   5        3.27        6.85      2.87 o 
  -1   6   5     5791.46     5803.85    100.64 o 
   0   6   5     3441.15     3321.13     66.92 o 
   1   6   5     7973.55     7876.19    117.54 o 
   2   6   5    46549.64    44108.57    735.59 o 
   3   6   5     2234.85     2400.94     39.86 o 
   4   6   5     5482.62     5382.56     83.21 o 
   5   6   5     1900.98     1873.14     32.67 o 
   6   6   5     3215.73     3185.02     52.32 o 
   7   6   5     2684.24     2570.21     43.79 o 
   8   6   5      360.51      380.82     11.22 o 
   9   6   5      735.17      758.76     19.49 o 
  10   6   5        0.68        8.49      4.84 o 
  11   6   5      507.85      476.37     20.87 o 
  12   6   5      826.02      786.64     40.08 o 
  13   6   5       68.74       77.27     17.67 o 
  14   6   5      497.56      493.18     49.98 o 
  15   6   5      167.63      141.65     22.15 o 
 -10   7   5      332.79      378.51     24.66 o 
  -9   7   5      142.18      154.93     13.23 o 
  -8   7   5       15.15       17.77      8.43 o 
  -7   7   5       28.75       33.85      9.92 o 
  -6   7   5     2197.53     2162.30     53.78 o 
  -5   7   5     1320.71     1288.68     27.24 o 
  -4   7   5       58.99       50.22      4.80 o 
  -3   7   5     1965.57     1918.41     37.48 o 
  -2   7   5      971.61      961.49     25.32 o 
  -1   7   5      657.18      695.30     16.98 o 
   0   7   5    10531.59     9895.36    147.48 o 
   1   7   5       62.10       77.60      3.96 o 
   2   7   5    14527.71    14201.25    236.55 o 
   3   7   5     2326.57     2139.04     36.38 o 
   4   7   5     4219.72     4159.13     65.95 o 
   5   7   5     3895.07     3747.21     60.18 o 
   6   7   5      756.91      781.01     17.12 o 
   7   7   5     1209.49     1226.13     24.20 o 
   8   7   5        5.63        4.67      5.48 o 
   9   7   5       69.15       66.40      6.32 o 
  10   7   5      754.05      752.93     23.05 o 
  11   7   5      574.54      568.82     23.64 o 
  12   7   5      654.81      651.04     33.16 o 
  13   7   5      473.21      477.26     32.62 o 
  14   7   5     1025.45     1039.26     50.96 o 
  15   7   5     1222.37     1319.51     59.80 o 
  -9   8   5      114.34       98.05     14.92 o 
  -8   8   5       43.33       71.97     12.93 o 
  -7   8   5      936.84      946.67     38.51 o 
  -6   8   5      189.86      191.02     13.62 o 
  -5   8   5     2051.75     2006.22     83.47 o 
  -4   8   5      310.50      320.08     16.25 o 
  -3   8   5      103.88      110.85      8.15 o 
  -2   8   5     6765.18     6692.24    103.19 o 
  -1   8   5     2976.03     2972.64     49.00 o 
   0   8   5     2862.09     2854.17     46.94 o 
   1   8   5     7882.69     7615.31    142.21 o 
   2   8   5       65.51       87.49      5.98 o 
   3   8   5     1655.04     1467.25     29.23 o 
   4   8   5     2954.44     3055.36     50.51 o 
   5   8   5     3239.06     3204.03     52.64 o 
   6   8   5       10.14       15.78      3.83 o 
   7   8   5       77.15       83.15      5.69 o 
   8   8   5       88.54       79.27      5.75 o 
   9   8   5       12.82       10.26      3.94 o 
  10   8   5       22.10        8.04      5.03 o 
  11   8   5      110.58      111.23     11.88 o 
  12   8   5      471.25      508.97     23.29 o 
  13   8   5     2285.41     2345.37     70.98 o 
  14   8   5        0.05       -8.95     13.13 o 
  15   8   5      429.62      419.75     51.42 o 
  -9   9   5       18.03       28.24     11.16 o 
  -8   9   5       83.70      107.38     14.80 o 
  -7   9   5      155.90      148.74     14.55 o 
  -6   9   5      106.96      169.02     16.79 o 
  -5   9   5        0.03        0.96      5.55 o 
  -4   9   5     1355.15     1338.38     44.11 o 
  -3   9   5     4819.84     4762.78     82.15 o 
  -2   9   5      470.62      479.53     14.11 o 
  -1   9   5     3062.59     2988.93     53.36 o 
   0   9   5      108.26      105.02      7.33 o 
   1   9   5     7835.44     7934.50    128.91 o 
   2   9   5     1683.07     1532.43     35.13 o 
   3   9   5     1866.67     1756.55     34.35 o 
   4   9   5     2035.56     2017.45     38.37 o 
   5   9   5      536.20      519.05     14.30 o 
   6   9   5      528.10      514.76     14.50 o 
   7   9   5       26.70       18.74      4.76 o 
   8   9   5      113.19      109.33      7.20 o 
   9   9   5        8.39       15.34      4.65 o 
  10   9   5      234.78      241.65     11.16 o 
  11   9   5     2588.56     2599.71     57.01 o 
  12   9   5      324.28      365.70     19.88 o 
  13   9   5     1589.13     1617.48     84.94 o 
  14   9   5       89.96       56.70     26.91 o 
  15   9   5      306.59      313.31     43.25 o 
  -8  10   5      498.77      516.05     48.26 o 
  -7  10   5       30.64       38.30      8.21 o 
  -6  10   5      552.21      575.95     24.46 o 
  -5  10   5     1650.81     1713.93     46.78 o 
  -4  10   5        0.89        4.55      4.46 o 
  -3  10   5     2129.71     2109.23     56.78 o 
  -2  10   5      221.42      199.69     12.58 o 
  -1  10   5     3764.66     3689.09     70.19 o 
   0  10   5     1659.88     1614.27     32.55 o 
   1  10   5        9.73        1.67      3.09 o 
   2  10   5     1583.80     1515.54     35.93 o 
   3  10   5      110.49      128.20      7.42 o 
   4  10   5       29.90       23.34      4.10 o 
   5  10   5       57.40       50.95      6.73 o 
   6  10   5       57.77       57.24      5.47 o 
   7  10   5       10.83       14.06      3.87 o 
   8  10   5        2.76        3.30      3.60 o 
   9  10   5     3766.97     3644.00     61.65 o 
  10  10   5     1401.43     1495.42     53.68 o 
  11  10   5     1944.50     1918.22     53.48 o 
  12  10   5     1398.38     1403.97     70.64 o 
  13  10   5      224.74      251.56     21.67 o 
  14  10   5     1716.22     1697.69     63.04 o 
  15  10   5      228.63      251.80     40.37 o 
  -7  11   5      204.77      221.34     19.28 o 
  -6  11   5        0.18        1.71      5.78 o 
  -5  11   5      917.89      912.20     43.97 o 
  -4  11   5        4.28       -4.21      5.05 o 
  -3  11   5     1585.18     1566.54     44.77 o 
  -2  11   5      683.44      660.80     24.60 o 
  -1  11   5        0.58        3.99      5.09 o 
   0  11   5     3812.69     3605.56     95.95 o 
   1  11   5      151.04      143.40     10.90 o 
   2  11   5      593.80      576.14     16.81 o 
   3  11   5      170.88      159.76     10.51 o 
   4  11   5       11.88       10.85      4.09 o 
   5  11   5        0.42       -0.63      3.33 o 
   6  11   5      302.15      295.97     14.71 o 
   7  11   5     1596.85     1641.80     43.13 o 
   8  11   5     1366.67     1343.23     45.78 o 
   9  11   5      838.83      805.70     24.96 o 
  10  11   5     2120.16     2140.64     57.98 o 
  11  11   5      384.74      355.84     18.52 o 
  12  11   5     1507.47     1491.61     60.07 o 
  13  11   5      114.05      139.70     28.83 o 
  14  11   5      351.70      365.70     27.02 o 
  -6  12   5       66.36       82.74     12.35 o 
  -5  12   5      616.55      685.17     21.67 o 
  -4  12   5      434.91      458.55     19.33 o 
  -3  12   5        0.56        1.04      5.68 o 
  -2  12   5     1055.53     1071.61     34.77 o 
  -1  12   5      610.77      602.28     23.56 o 
   0  12   5      470.86      449.42     19.51 o 
   1  12   5       97.57       98.64      9.61 o 
   2  12   5       11.66       11.68      5.72 o 
   3  12   5       20.68       17.25      7.11 o 
   4  12   5      250.59      249.27     16.23 o 
   5  12   5      518.47      498.91     19.75 o 
   6  12   5      786.00      772.79     31.85 o 
   7  12   5        3.93        5.64      4.95 o 
   8  12   5     1970.79     1945.60     46.24 o 
   9  12   5      106.53      124.53     12.23 o 
  10  12   5     2237.41     2339.23     68.25 o 
  11  12   5     1296.34     1428.78     49.38 o 
  12  12   5       18.03       10.83     18.26 o 
  13  12   5      657.34      729.09     58.15 o 
  14  12   5       18.17        7.94     15.38 o 
  -4  13   5      142.08      178.26     11.56 o 
  -3  13   5      825.21      818.23     35.69 o 
  -2  13   5       65.99       46.77      8.35 o 
  -1  13   5       25.61       28.45      8.03 o 
   0  13   5       45.21       49.60      9.18 o 
   1  13   5       31.31       33.48      8.09 o 
   2  13   5      131.03      113.88     14.16 o 
   3  13   5      174.04      194.30     14.34 o 
   4  13   5       47.06       43.22      7.22 o 
   5  13   5        1.89       -4.16      4.16 o 
   6  13   5     1662.29     1590.50     40.03 o 
   7  13   5      250.56      235.15     13.64 o 
   8  13   5     2684.94     2705.61     60.63 o 
   9  13   5      712.31      747.38     27.92 o 
  10  13   5      170.99      190.79     14.84 o 
  11  13   5     1677.73     1799.42     48.83 o 
  12  13   5       16.60       14.10     10.99 o 
  13  13   5      930.12      909.99    149.45 o 
  -3  14   5      659.88      716.87     41.81 o 
  -2  14   5       10.93        9.77      7.58 o 
  -1  14   5       30.11       25.62      8.66 o 
   0  14   5       49.59       42.00      9.53 o 
   1  14   5      233.28      226.73     16.48 o 
   2  14   5      115.23      132.85     12.91 o 
   3  14   5      142.20      167.01     22.93 o 
   4  14   5      170.93      178.85     14.42 o 
   5  14   5      386.13      363.12     16.98 o 
   6  14   5     1878.39     1847.36     45.90 o 
   7  14   5     1124.03     1132.24     33.07 o 
   8  14   5        6.13       12.10      6.47 o 
   9  14   5     1668.82     1737.03     58.09 o 
  10  14   5      625.11      681.41     27.61 o 
  11  14   5       85.45      121.85     12.18 o 
  12  14   5       19.68       26.65     16.34 o 
  13  14   5      369.12      327.83     37.96 o 
  -1  15   5       70.19       89.73     12.84 o 
   0  15   5      131.98      152.64     14.56 o 
   1  15   5      153.93      129.94     15.00 o 
   2  15   5       20.99       36.57     10.86 o 
   3  15   5      196.58      195.33     17.50 o 
   4  15   5      276.33      264.06     18.03 o 
   5  15   5      948.10      954.28     68.65 o 
   6  15   5       28.81       54.10      9.14 o 
   7  15   5      650.80      620.06     28.30 o 
   8  15   5      355.43      355.18     18.60 o 
   9  15   5      258.41      264.12     16.35 o 
  10  15   5      234.12      280.18     17.12 o 
  11  15   5      299.37      331.24     18.96 o 
  12  15   5      555.25      549.05     26.64 o 
   1  16   5      156.25      126.59     43.25 o 
   2  16   5        1.06       -7.92     18.74 o 
   3  16   5      262.59      284.12     24.85 o 
   4  16   5        0.86       -3.57      6.50 o 
   5  16   5      763.04      828.86     33.34 o 
   6  16   5      454.39      500.29     28.85 o 
   7  16   5       23.95       16.75      7.89 o 
   8  16   5      541.96      602.45     24.84 o 
   9  16   5        4.64       11.95      9.18 o 
  10  16   5      275.24      296.34     22.45 o 
  -7 -12   6      696.45      730.77     40.00 o 
  -6 -12   6       64.70       76.74     18.74 o 
  -5 -12   6       36.11       49.02     24.99 o 
  -4 -12   6       23.97       52.86     24.03 o 
  -3 -12   6       81.87       83.61     29.79 o 
  -2 -12   6       19.63       45.04     14.54 o 
  -9 -11   6     1286.57     1248.03    172.51 o 
  -8 -11   6       26.26       37.48     19.70 o 
  -7 -11   6      109.63       93.96     15.70 o 
  -6 -11   6        4.23       17.04      7.78 o 
  -5 -11   6       34.57       43.53     10.44 o 
  -4 -11   6       83.11      102.95     18.93 o 
  -3 -11   6       18.87       26.14     18.26 o 
  -2 -11   6       63.20       54.85     11.65 o 
  -1 -11   6        3.65        3.86      8.29 o 
   0 -11   6      305.01      280.11     38.92 o 
   1 -11   6      439.10      500.35     33.40 o 
 -11 -10   6      676.16      686.97     41.33 o 
 -10 -10   6      189.77      167.05     20.06 o 
  -9 -10   6      532.66      571.18     33.20 o 
  -8 -10   6      245.17      236.20     18.06 o 
  -7 -10   6       61.65       65.52     10.75 o 
  -6 -10   6       78.47       82.08     11.80 o 
  -5 -10   6       47.95       71.96     18.15 o 
  -4 -10   6      186.41      203.41     25.29 o 
  -3 -10   6        1.23        7.30      9.60 o 
  -2 -10   6      135.54      115.46     19.29 o 
  -1 -10   6     1547.15     1544.57     91.09 o 
   0 -10   6       23.74       12.07      8.96 o 
   1 -10   6      544.80      575.74     28.41 o 
   2 -10   6       82.36      103.12     14.79 o 
   3 -10   6      144.45      157.92     16.97 o 
 -11  -9   6      215.00      203.66     21.46 o 
 -10  -9   6      830.86      817.24     40.61 o 
  -9  -9   6      104.30      127.52     16.87 o 
  -8  -9   6       31.32       30.87      8.55 o 
  -7  -9   6        1.19       -5.18      5.28 o 
  -6  -9   6       28.90       56.32     10.07 o 
  -5  -9   6       95.91      129.07     12.76 o 
  -4  -9   6      177.56      178.79     17.22 o 
  -3  -9   6     2160.47     2108.29    117.87 o 
  -2  -9   6      507.83      480.67     32.68 o 
  -1  -9   6     1065.00     1072.65     71.38 o 
   0  -9   6      137.43      146.36     15.41 o 
   1  -9   6       36.04       37.10      9.86 o 
   2  -9   6      933.85      987.52     49.50 o 
   3  -9   6        8.28       19.70      9.63 o 
   4  -9   6      560.12      544.98     58.15 o 
   5  -9   6        0.26       -8.47      8.47 o 
 -12  -8   6     1100.41     1085.06     64.39 o 
 -11  -8   6       28.81       41.67     12.93 o 
 -10  -8   6      469.73      463.68     29.33 o 
  -9  -8   6      157.59      167.33     14.84 o 
  -8  -8   6        6.98       14.63      7.07 o 
  -7  -8   6       11.96       23.33      7.61 o 
  -6  -8   6       60.63       63.75      9.75 o 
  -5  -8   6     1348.61     1332.72     75.50 o 
  -4  -8   6      705.65      738.01     27.81 o 
  -3  -8   6     1968.67     1838.49     51.86 o 
  -2  -8   6     1005.04      927.14     45.91 o 
  -1  -8   6      581.59      532.98     32.83 o 
   0  -8   6     2070.27     1936.97     55.43 o 
   1  -8   6       69.95       82.94     12.04 o 
   2  -8   6     2400.24     2318.63     63.99 o 
   3  -8   6      583.41      581.32     26.99 o 
   4  -8   6       84.31       75.98     11.87 o 
   5  -8   6       22.97       17.24     10.52 o 
   6  -8   6       14.44        3.84     14.42 o 
 -13  -7   6       79.29       61.83     14.90 o 
 -12  -7   6      432.83      417.39     44.21 o 
 -11  -7   6        4.43       -5.77     10.57 o 
 -10  -7   6       12.50       19.99      8.88 o 
  -9  -7   6       89.09       97.23     16.58 o 
  -8  -7   6      209.37      210.86     15.44 o 
  -7  -7   6     1311.16     1176.59     45.59 o 
  -6  -7   6      939.49      923.79     44.35 o 
  -5  -7   6     2334.18     2187.52     86.06 o 
  -4  -7   6     5438.11     5496.29    175.30 o 
  -3  -7   6     1038.27     1004.80     37.16 o 
  -2  -7   6     2732.15     2570.54     65.16 o 
  -1  -7   6      284.33      331.47     20.41 o 
   0  -7   6     1361.33     1220.32     39.06 o 
   1  -7   6     2886.01     2910.00    117.60 o 
   2  -7   6      471.93      423.12     21.21 o 
   3  -7   6       28.10       20.67      7.61 o 
   4  -7   6       33.85       35.61      8.59 o 
   5  -7   6       14.60       19.22      9.10 o 
   6  -7   6      376.96      367.34     22.16 o 
   7  -7   6        0.49       -2.37     12.22 o 
 -13  -6   6       29.80       28.03     12.18 o 
 -12  -6   6        9.99       13.73     10.39 o 
 -11  -6   6        0.02       12.96      9.70 o 
 -10  -6   6      166.03      161.05     20.29 o 
  -9  -6   6      430.34      450.21     21.39 o 
  -8  -6   6      968.04      999.51     51.74 o 
  -7  -6   6       13.32        6.54      5.83 o 
  -6  -6   6     4527.47     4324.19    186.82 o 
  -5  -6   6     1520.29     1439.61     41.46 o 
  -4  -6   6      355.96      342.10     37.16 o 
  -3  -6   6     1379.62     1371.77     39.41 o 
  -2  -6   6     2137.34     2021.37     52.23 o 
  -1  -6   6     8293.53     8227.88    174.10 o 
   0  -6   6       50.42       52.86      7.47 o 
   1  -6   6     1371.13     1346.16     34.54 o 
   2  -6   6      195.58      207.12     13.18 o 
   3  -6   6        8.22       14.20      6.62 o 
   4  -6   6      886.40      921.27     42.17 o 
   5  -6   6       18.52       23.29      8.84 o 
   6  -6   6       78.59       60.97     11.70 o 
   7  -6   6      322.48      274.50     36.52 o 
   8  -6   6      564.40      644.03     36.69 o 
 -13  -5   6       55.88       53.13     13.92 o 
 -12  -5   6       81.97       74.07     15.38 o 
 -11  -5   6      244.19      239.91     20.39 o 
 -10  -5   6      677.43      750.48     28.78 o 
  -9  -5   6        3.58        8.24      7.10 o 
  -8  -5   6     4032.06     4014.74    104.04 o 
  -7  -5   6     1823.75     1643.59     39.99 o 
  -6  -5   6     1991.90     2095.38     45.89 o 
  -5  -5   6     4259.71     4199.16    120.83 o 
  -4  -5   6     1375.78     1314.63     43.43 o 
  -3  -5   6     8918.53     8442.57    177.36 o 
  -2  -5   6      539.38      568.97     16.89 o 
  -1  -5   6     4475.01     4426.48     85.10 o 
   0  -5   6       68.58       63.71      6.30 o 
   1  -5   6      932.09      941.88     26.18 o 
   2  -5   6      240.86      214.58     14.78 o 
   3  -5   6       59.60       61.43      9.85 o 
   4  -5   6      170.21      176.43     11.91 o 
   5  -5   6      592.57      584.40     30.92 o 
   6  -5   6      452.29      392.67     21.62 o 
   7  -5   6      124.99      127.16     13.90 o 
   8  -5   6      181.16      232.24     23.07 o 
   9  -5   6      188.57      188.25     22.16 o 
 -13  -4   6       32.11       28.67     12.18 o 
 -12  -4   6      110.26      132.12     16.99 o 
 -11  -4   6        3.42        2.40      8.83 o 
 -10  -4   6     1236.24     1251.24     35.51 o 
  -9  -4   6     1772.38     1666.68     39.41 o 
  -8  -4   6     8552.25     8549.16    127.77 o 
  -7  -4   6     1717.65     1770.09     33.99 o 
  -6  -4   6     1794.26     1788.73     31.94 o 
  -5  -4   6    10632.89    10409.42    195.48 o 
  -4  -4   6     1390.95     1389.53     28.04 o 
  -3  -4   6     7532.15     7418.70    120.30 o 
  -2  -4   6     2196.26     2174.95     50.18 o 
  -1  -4   6     2876.44     2849.93     57.20 o 
   0  -4   6     2113.71     2134.61     49.21 o 
   1  -4   6     1516.70     1451.63     28.95 o 
   2  -4   6       67.05       55.21      7.09 o 
   3  -4   6       84.76       78.80      8.27 o 
   4  -4   6       56.71       39.11      7.19 o 
   5  -4   6      567.16      632.26     22.51 o 
   6  -4   6        6.05       16.27      7.22 o 
   7  -4   6      386.28      381.29     24.75 o 
   8  -4   6      209.52      194.37     19.91 o 
   9  -4   6      383.89      434.32     30.02 o 
  10  -4   6      791.17      788.09     66.31 o 
 -13  -3   6       13.67        7.58      7.89 o 
 -12  -3   6      619.74      640.53     25.84 o 
 -11  -3   6      811.28      779.09     24.01 o 
 -10  -3   6     1720.50     1710.10     52.44 o 
  -9  -3   6     3730.97     3918.83     69.80 o 
  -8  -3   6      770.00      765.20     21.15 o 
  -7  -3   6     5823.28     6131.69     86.65 o 
  -6  -3   6     5109.04     5108.91     72.96 o 
  -5  -3   6     2470.46     2422.69     37.78 o 
  -4  -3   6     9157.39     9135.93    130.07 o 
  -3  -3   6     1441.57     1410.51     27.71 o 
  -2  -3   6     5642.78     5593.64     87.05 o 
  -1  -3   6     1059.17     1123.75     29.06 o 
   0  -3   6      259.09      243.51     11.65 o 
   1  -3   6      198.87      202.39      7.85 o 
   2  -3   6        1.55        4.75      2.43 o 
   3  -3   6     3543.69     3627.40     71.98 o 
   4  -3   6      810.52      808.16     21.42 o 
   5  -3   6     1634.45     1587.76     34.53 o 
   6  -3   6      889.59      817.37     22.13 o 
   7  -3   6      949.19     1020.73     33.84 o 
   8  -3   6     1997.54     1919.60     65.57 o 
   9  -3   6      134.76       94.06     17.78 o 
  10  -3   6      591.44      589.14     55.74 o 
  11  -3   6        0.53       35.56     27.87 o 
 -13  -2   6      411.81      439.88     21.69 o 
 -12  -2   6      135.90      148.88     10.58 o 
 -11  -2   6     2720.88     2662.61     51.86 o 
 -10  -2   6      185.36      233.19     13.40 o 
  -9  -2   6     4498.78     4610.47     80.26 o 
  -8  -2   6     7285.52     7248.81    119.02 o 
  -7  -2   6       63.69       63.09      5.07 o 
  -6  -2   6     7075.71     7155.00     99.03 o 
  -5  -2   6     3756.66     3908.24     56.94 o 
  -4  -2   6     6179.46     6098.74     84.36 o 
  -3  -2   6     1716.34     1602.25     29.44 o 
  -2  -2   6     1051.46     1152.25     21.98 o 
  -1  -2   6      192.32      215.02      9.01 o 
   0  -2   6      156.70      187.93     11.39 o 
   1  -2   6      471.10      478.61     12.25 o 
   2  -2   6      961.47      971.56     18.86 o 
   3  -2   6     2587.85     2612.86     54.24 o 
   4  -2   6      241.29      207.74      9.66 o 
   5  -2   6     1172.61     1150.62     26.72 o 
   6  -2   6     2908.55     2894.80     55.08 o 
   7  -2   6       18.48       25.48      7.44 o 
   8  -2   6     2768.96     2922.28     78.92 o 
   9  -2   6      507.34      440.80     27.68 o 
  10  -2   6      829.11      913.03     68.24 o 
  11  -2   6      685.09      623.74     60.55 o 
  12  -2   6      223.95      176.84     40.37 o 
 -13  -1   6     1359.40     1403.69     34.68 o 
 -12  -1   6       17.90       17.02      6.73 o 
 -11  -1   6     3212.98     3211.88     88.78 o 
 -10  -1   6     3628.89     3452.73     70.46 o 
  -9  -1   6      220.90      247.84     11.56 o 
  -8  -1   6     3429.30     3411.15     61.16 o 
  -7  -1   6       50.95       62.33      5.00 o 
  -6  -1   6     9680.97     9699.92    131.60 o 
  -5  -1   6     3311.57     3501.13     51.45 o 
  -4  -1   6      971.39      972.06     17.95 o 
  -3  -1   6        3.62       11.73      2.63 o 
  -2  -1   6      293.33      255.96      8.43 o 
  -1  -1   6        5.26        9.04      4.00 o 
   0  -1   6      189.25      160.13      6.42 o 
   1  -1   6      171.32      188.91      7.52 o 
   2  -1   6     3180.07     2967.76     51.63 o 
   3  -1   6       33.25       29.96      3.33 o 
   4  -1   6     3563.61     3509.11     56.23 o 
   5  -1   6     2401.36     2382.09     40.79 o 
   6  -1   6     2142.47     2294.51     44.41 o 
   7  -1   6     1246.99     1298.63     35.58 o 
   8  -1   6      109.46      117.08      8.84 o 
   9  -1   6     1937.13     1819.32     99.95 o 
  10  -1   6        8.72        9.61     21.14 o 
  11  -1   6      135.81      173.96     36.52 o 
  12  -1   6      407.50      396.93     49.02 o 
 -13   0   6     1673.10     1656.59     39.53 o 
 -12   0   6     1586.33     1569.53     53.33 o 
 -11   0   6       12.97       10.76      8.41 o 
 -10   0   6     3909.59     3942.98     78.75 o 
  -9   0   6     2209.18     2074.75     46.89 o 
  -8   0   6     3441.87     3593.88     63.79 o 
  -7   0   6     2099.81     2115.44     34.48 o 
  -6   0   6      209.61      230.97      7.91 o 
  -5   0   6     2764.40     2728.90     41.13 o 
  -4   0   6     1097.74     1141.07     20.05 o 
  -3   0   6     2368.69     2603.90     38.62 o 
  -2   0   6       61.66       90.18      4.85 o 
  -1   0   6      760.41      951.99     18.03 o 
   0   0   6     4537.42     4707.41     64.50 o 
   1   0   6      307.29      387.53      7.64 o 
   2   0   6     6673.95     6306.16     78.64 o 
   3   0   6     2432.24     2322.14     33.89 o 
   4   0   6     1204.78     1259.21     23.52 o 
   5   0   6     9620.31     9610.84    143.14 o 
   6   0   6      844.55      841.06     18.31 o 
   7   0   6     8943.00     8910.71    145.93 o 
   8   0   6      299.53      261.53     12.31 o 
   9   0   6      662.60      648.04     52.86 o 
  10   0   6     1077.46      988.38     43.73 o 
  11   0   6      222.04      207.59     35.56 o 
  12   0   6       28.73        1.92     25.95 o 
  13   0   6      521.50      584.34     59.59 o 
 -13   1   6       60.63       78.17     10.36 o 
 -12   1   6      795.73      764.28     24.43 o 
 -11   1   6      864.51      849.58     30.24 o 
 -10   1   6     1762.95     1730.20     42.15 o 
  -9   1   6     5149.65     5041.57     95.48 o 
  -8   1   6      222.87      198.33     11.59 o 
  -7   1   6     7462.94     7298.31    119.79 o 
  -6   1   6       46.44       58.98      5.07 o 
  -5   1   6      383.22      404.73     10.02 o 
  -4   1   6       74.50       96.38      6.49 o 
  -3   1   6      894.85      993.31     19.01 o 
  -2   1   6     3808.18     3986.14     57.50 o 
  -1   1   6      307.43      315.38     10.75 o 
   0   1   6    10906.47    11002.75    138.84 o 
   1   1   6    11539.48    12089.67    141.55 o 
   2   1   6      570.78      598.12     10.12 o 
   3   1   6    17082.32    17319.77    208.54 o 
   4   1   6      399.19      493.17     10.01 o 
   5   1   6     6319.21     6103.96     93.05 o 
   6   1   6     1486.18     1460.34     27.10 o 
   7   1   6     2036.06     2034.90     35.82 o 
   8   1   6     1140.96     1173.53     33.97 o 
   9   1   6      150.33      102.65     13.83 o 
  10   1   6      261.79      237.29     20.06 o 
  11   1   6      128.32      116.21     16.87 o 
  12   1   6      543.77      512.81     31.38 o 
  13   1   6       61.24       96.11     33.64 o 
 -13   2   6      576.97      596.25     38.95 o 
 -12   2   6      156.83      156.08     13.90 o 
 -11   2   6     2685.59     2736.18     60.62 o 
 -10   2   6       63.84       59.61      8.98 o 
  -9   2   6     1281.71     1279.76     33.17 o 
  -8   2   6      437.44      363.92     19.14 o 
  -7   2   6      294.61      247.14     12.31 o 
  -6   2   6      201.64      218.25      7.97 o 
  -5   2   6       37.79       49.84      4.36 o 
  -4   2   6      809.46      887.99     16.80 o 
  -3   2   6       78.14       66.90      4.11 o 
  -2   2   6     5070.15     5009.74     71.06 o 
  -1   2   6     4945.87     4919.00     69.52 o 
   0   2   6      865.23      917.05     18.63 o 
   1   2   6    10531.35    10591.63    124.25 o 
   2   2   6      234.07      185.37      4.77 o 
   3   2   6     6880.93     6824.78     87.22 o 
   4   2   6    13072.76    13629.00    170.54 o 
   5   2   6     6178.70     6323.17     81.82 o 
   6   2   6     7264.20     7229.55    117.86 o 
   7   2   6     2426.99     2360.17     50.63 o 
   8   2   6      204.66      235.51     18.45 o 
   9   2   6       63.93       60.83      8.10 o 
  10   2   6      263.50      246.92     22.10 o 
  11   2   6      118.10      105.12     16.15 o 
  12   2   6        1.31       -9.94     10.22 o 
  13   2   6      427.59      379.83     28.63 o 
  14   2   6        9.20        7.25     19.22 o 
 -12   3   6       31.45       23.82      9.16 o 
 -11   3   6     1002.87     1007.85     28.12 o 
 -10   3   6     1127.18     1182.01     33.16 o 
  -9   3   6       68.28       60.84      8.68 o 
  -8   3   6      223.52      228.52     13.01 o 
  -7   3   6     2536.02     2462.20     51.41 o 
  -6   3   6      892.73      972.46     18.51 o 
  -5   3   6      166.46      184.56      7.19 o 
  -4   3   6     3289.35     3470.47     54.80 o 
  -3   3   6     5590.50     5553.66     83.88 o 
  -2   3   6      108.65      122.31      7.71 o 
  -1   3   6    10230.67    10236.89    155.08 o 
   0   3   6     5961.45     5859.97     80.42 o 
   1   3   6     5400.94     5270.96     71.76 o 
   2   3   6    19847.15    20429.44    266.45 o 
   3   3   6     2528.10     2548.54     36.80 o 
   4   3   6    22276.83    22505.66    294.89 o 
   5   3   6       58.30       44.77      3.81 o 
   6   3   6     1812.34     1974.02     29.91 o 
   7   3   6      123.02      115.73      5.75 o 
   8   3   6     1234.70     1207.36     30.52 o 
   9   3   6      627.77      615.40     22.81 o 
  10   3   6       25.52        5.15     10.48 o 
  11   3   6      592.56      563.71     36.52 o 
  12   3   6       23.68       11.96     11.35 o 
  13   3   6      227.36      186.06     26.43 o 
  14   3   6      169.17      141.96     24.99 o 
 -12   4   6      599.65      671.93     32.77 o 
 -11   4   6       11.32        8.81      8.61 o 
 -10   4   6      198.84      242.25     17.89 o 
  -9   4   6        4.26        2.93      7.48 o 
  -8   4   6     1515.87     1578.09     44.17 o 
  -7   4   6       42.13       48.34      8.74 o 
  -6   4   6      593.11      597.91     19.03 o 
  -5   4   6     2975.15     3083.36     49.86 o 
  -4   4   6       58.28       92.02      7.20 o 
  -3   4   6     5870.87     5958.51     89.56 o 
  -2   4   6     6943.29     7239.89    106.90 o 
  -1   4   6     1131.82     1172.90     21.23 o 
   0   4   6    10938.76    10682.67    156.78 o 
   1   4   6      226.23      212.30      7.99 o 
   2   4   6    28387.99    28306.13    467.81 o 
   3   4   6      355.06      346.98     10.58 o 
   4   4   6     2693.59     2916.80     53.39 o 
   5   4   6     8460.21     8801.25    133.27 o 
   6   4   6      610.13      584.67     13.75 o 
   7   4   6     3407.30     3473.90     56.85 o 
   8   4   6       22.34       26.47      3.68 o 
   9   4   6       31.00       32.08      7.02 o 
  10   4   6      287.38      258.98     22.58 o 
  11   4   6       75.33       83.65     16.35 o 
  12   4   6      156.58      133.83     22.59 o 
  13   4   6      430.96      408.74     30.22 o 
  14   4   6      494.95      494.50     34.07 o 
 -11   5   6        8.37        5.23     10.16 o 
 -10   5   6        3.79       -7.42      7.42 o 
  -9   5   6      103.09      108.96     16.62 o 
  -8   5   6       11.75       -1.08      6.15 o 
  -7   5   6     1163.68     1187.24     38.89 o 
  -6   5   6      901.24      837.40     27.21 o 
  -5   5   6     3681.77     3740.79     59.67 o 
  -4   5   6     2747.58     2917.61     52.51 o 
  -3   5   6       34.47       53.37      4.58 o 
  -2   5   6     9483.27     9324.74    137.11 o 
  -1   5   6     1584.65     1581.88     30.61 o 
   0   5   6    14814.35    14380.57    209.47 o 
   1   5   6     9693.29     9515.87    160.27 o 
   2   5   6     3683.44     3752.74     67.05 o 
   3   5   6     4185.42     4168.40     73.36 o 
   4   5   6        8.70        4.42      2.30 o 
   5   5   6     8651.67     9070.39    137.12 o 
   6   5   6      256.11      267.26      8.72 o 
   7   5   6       43.22       49.64      4.55 o 
   8   5   6      573.26      581.64     14.52 o 
   9   5   6       79.05       87.17      5.77 o 
  10   5   6     2125.21     2232.43     73.13 o 
  11   5   6      314.00      269.05     49.02 o 
  12   5   6     1001.04      935.88     45.10 o 
  13   5   6     1342.55     1225.94     54.25 o 
  14   5   6      691.40      733.73     41.98 o 
 -11   6   6      244.07      321.93     23.32 o 
 -10   6   6        9.42        7.98      8.30 o 
  -9   6   6       97.06       84.40     12.61 o 
  -8   6   6      384.50      370.27     19.91 o 
  -7   6   6     1045.78     1057.19     48.48 o 
  -6   6   6     1567.31     1612.21     43.03 o 
  -5   6   6      205.05      199.06      8.28 o 
  -4   6   6     2711.70     2704.38     44.86 o 
  -3   6   6     2473.41     2494.03     41.81 o 
  -2   6   6    10938.55    10707.15    173.83 o 
  -1   6   6    11463.89    11327.95    167.05 o 
   0   6   6     1621.35     1667.16     33.69 o 
   1   6   6       19.40       25.25      3.81 o 
   2   6   6     1196.18     1380.02     33.15 o 
   3   6   6     7980.28     8008.21    158.33 o 
   4   6   6     2694.32     2732.01     45.06 o 
   5   6   6     1410.99     1415.77     26.32 o 
   6   6   6      962.16      965.14     19.87 o 
   7   6   6      795.84      826.68     18.19 o 
   8   6   6     2851.17     2752.45     54.37 o 
   9   6   6     1152.62     1210.15     24.89 o 
  10   6   6       55.93       60.64      6.94 o 
  11   6   6      786.49      830.42     41.08 o 
  12   6   6      345.41      278.35     25.32 o 
  13   6   6     2639.90     2489.83     87.28 o 
  14   6   6      228.86      224.17     25.95 o 
  15   6   6      129.70      137.48     22.30 o 
 -10   7   6       67.49       64.78     14.15 o 
  -9   7   6      319.48      280.48     19.73 o 
  -8   7   6      573.70      608.94     25.73 o 
  -7   7   6      542.63      517.97     36.48 o 
  -6   7   6     1484.54     1503.32     41.38 o 
  -5   7   6     1676.85     1671.50     33.70 o 
  -4   7   6     2177.79     2144.82     37.70 o 
  -3   7   6    12129.74    11869.25    174.49 o 
  -2   7   6       41.95       49.43      5.01 o 
  -1   7   6     1004.61      959.02     22.63 o 
   0   7   6      635.48      642.89     21.64 o 
   1   7   6     1817.29     1706.81     38.44 o 
   2   7   6     5611.62     5675.71     99.05 o 
   3   7   6      717.76      799.83     19.10 o 
   4   7   6      277.83      314.79      9.46 o 
   5   7   6       18.25       20.29      3.33 o 
   6   7   6     2134.51     2095.21     37.00 o 
   7   7   6     1795.76     1789.15     32.93 o 
   8   7   6       56.64       63.45      6.09 o 
   9   7   6     1690.30     1743.59     36.75 o 
  10   7   6      406.23      405.47     15.63 o 
  11   7   6     2121.60     2146.28     60.21 o 
  12   7   6      937.57      991.45     46.88 o 
  13   7   6      213.30      213.13     24.12 o 
  14   7   6      348.85      350.41     29.51 o 
  15   7   6        8.03        5.19     15.70 o 
  -9   8   6        0.26        4.92     12.43 o 
  -8   8   6       48.76       43.23     10.90 o 
  -7   8   6       95.91       88.12     11.88 o 
  -6   8   6      660.54      602.76     24.00 o 
  -5   8   6     6739.31     7108.84    167.12 o 
  -4   8   6      953.61      971.39     31.16 o 
  -3   8   6     1855.15     1875.32     52.23 o 
  -2   8   6      220.21      229.60     10.26 o 
  -1   8   6      925.66      850.48     21.28 o 
   0   8   6     4582.85     4483.98     70.28 o 
   1   8   6        3.42        8.96      2.98 o 
   2   8   6     4970.71     5014.27     89.08 o 
   3   8   6      545.75      536.82     15.19 o 
   4   8   6      362.10      364.35     14.83 o 
   5   8   6       93.58       93.30      5.68 o 
   6   8   6        0.14        3.01      2.79 o 
   7   8   6     2103.33     2184.90     39.02 o 
   8   8   6      890.47      894.31     20.22 o 
   9   8   6     4020.54     3988.98     66.52 o 
  10   8   6     2099.68     2161.16     46.96 o 
  11   8   6      651.18      631.57     25.25 o 
  12   8   6     1621.94     1608.07     47.37 o 
  13   8   6       33.60       41.90     15.87 o 
  14   8   6     1059.50     1073.62     51.99 o 
  15   8   6      196.37      201.04     28.35 o 
  -9   9   6        1.75        9.54     10.66 o 
  -8   9   6       11.47       20.10      9.86 o 
  -7   9   6     1952.85     2085.29     56.11 o 
  -6   9   6     1085.96     1015.66     33.54 o 
  -5   9   6     1275.80     1319.94     38.56 o 
  -4   9   6      224.44      239.94     10.79 o 
  -3   9   6      910.96      945.31     23.06 o 
  -2   9   6     3602.20     3503.64     72.94 o 
  -1   9   6      475.05      444.46     18.73 o 
   0   9   6     2652.23     2441.35     52.87 o 
   1   9   6      158.72      138.12      8.70 o 
   2   9   6      282.16      280.41     13.78 o 
   3   9   6     2342.66     2270.91     48.71 o 
   4   9   6      141.04      151.66      7.66 o 
   5   9   6     2496.91     2546.48     47.34 o 
   6   9   6      648.39      628.81     16.67 o 
   7   9   6     1566.28     1485.33     31.12 o 
   8   9   6     5417.24     5498.85     94.31 o 
   9   9   6      630.44      571.19     17.02 o 
  10   9   6     3636.43     3703.64     73.70 o 
  11   9   6      752.67      836.24     24.70 o 
  12   9   6      260.07      261.37     17.20 o 
  13   9   6      553.67      599.65     60.55 o 
  14   9   6       93.07       90.48     19.83 o 
  15   9   6      672.97      735.23     64.39 o 
  -8  10   6      259.11      320.77     22.52 o 
  -7  10   6      417.85      425.61     22.67 o 
  -6  10   6      721.15      744.20     28.55 o 
  -5  10   6      298.86      316.51     27.94 o 
  -4  10   6      715.84      711.60     22.43 o 
  -3  10   6      387.58      383.39     15.33 o 
  -2  10   6      635.92      611.76     22.88 o 
  -1  10   6      179.85      164.02     11.55 o 
   0  10   6        0.06        5.14      4.65 o 
   1  10   6      799.08      769.92     31.06 o 
   2  10   6      201.37      200.81     10.53 o 
   3  10   6       25.45       41.72      5.74 o 
   4  10   6      209.95      183.31      9.68 o 
   5  10   6      445.63      381.77     12.65 o 
   6  10   6     5412.41     5320.07     91.18 o 
   7  10   6        5.56        1.08      3.24 o 
   8  10   6     3247.81     3174.67     64.22 o 
   9  10   6      939.30      937.76     25.74 o 
  10  10   6      466.18      450.60     15.66 o 
  11  10   6     1969.59     1975.05     45.35 o 
  12  10   6      127.90      147.19     17.03 o 
  13  10   6     2836.30     2804.49    204.23 o 
  14  10   6       51.38       79.77     28.83 o 
  15  10   6       12.93       15.38     26.91 o 
  -7  11   6        1.11        1.54      6.37 o 
  -6  11   6      457.69      470.05     21.80 o 
  -5  11   6      181.92      177.98     12.56 o 
  -4  11   6      112.46       98.45      9.69 o 
  -3  11   6     1795.31     1738.05     67.86 o 
  -2  11   6      125.29      109.28     10.71 o 
  -1  11   6      472.03      442.92     23.98 o 
   0  11   6        0.46       -4.37      4.37 o 
   1  11   6      145.77      154.09     11.22 o 
   2  11   6     1313.31     1380.46     38.35 o 
   3  11   6        0.71        4.58      4.60 o 
   4  11   6     1792.45     1702.63     37.92 o 
   5  11   6      344.19      351.73     13.42 o 
   6  11   6     3409.22     3238.74     64.30 o 
   7  11   6     1352.26     1336.94     32.23 o 
   8  11   6      519.19      503.17     42.69 o 
   9  11   6     1639.30     1728.52     60.59 o 
  10  11   6       52.09       52.32      8.02 o 
  11  11   6     1626.05     1704.82     47.08 o 
  12  11   6       20.25       44.36     12.36 o 
  13  11   6        9.18        8.56     24.51 o 
  14  11   6       18.93       29.91     13.46 o 
  -6  12   6        0.50       -1.14      5.89 o 
  -5  12   6      231.47      272.50     15.66 o 
  -4  12   6       13.05        6.56      8.74 o 
  -3  12   6       47.98       45.38      8.86 o 
  -2  12   6      194.47      214.78     17.78 o 
  -1  12   6       40.44       39.20      8.29 o 
   0  12   6       45.25       54.17      8.43 o 
   1  12   6      104.48      131.80     11.07 o 
   2  12   6     1189.20     1129.82     34.17 o 
   3  12   6       63.66       68.45      8.29 o 
   4  12   6     1672.53     1609.39     42.88 o 
   5  12   6     2670.74     2549.16     61.19 o 
   6  12   6      585.95      586.83     30.90 o 
   7  12   6     1810.12     1736.27     46.11 o 
   8  12   6      165.90      181.02     13.29 o 
   9  12   6     1387.29     1364.37     40.51 o 
  10  12   6     1509.95     1644.99     44.39 o 
  11  12   6       10.95        6.54      7.07 o 
  12  12   6      372.41      361.35     26.48 o 
  13  12   6       16.76        5.46     15.86 o 
  14  12   6        2.46        9.93     11.18 o 
  -4  13   6       26.50       31.75      7.67 o 
  -3  13   6        0.66        6.90      7.87 o 
  -2  13   6       15.49        9.46      7.21 o 
  -1  13   6      107.01      115.71     14.59 o 
   0  13   6      108.94      148.76     12.48 o 
   1  13   6      103.85      131.13     13.92 o 
   2  13   6      394.48      371.70     24.99 o 
   3  13   6     3206.98     3025.69    156.18 o 
   4  13   6       32.93       47.07      9.84 o 
   5  13   6     1372.48     1428.10     49.40 o 
   6  13   6       24.11       14.30      6.61 o 
   7  13   6     1024.38     1022.28     41.16 o 
   8  13   6     4124.33     3927.17     81.45 o 
   9  13   6       92.59       80.57      9.84 o 
  10  13   6      314.06      336.41     35.23 o 
  11  13   6      117.25      100.07     11.11 o 
  12  13   6       11.22       14.77     10.47 o 
  13  13   6       24.44       27.23     12.89 o 
  -3  14   6       12.66        0.00      9.60 o 
  -2  14   6      122.60      146.01     19.92 o 
  -1  14   6      156.30      120.87     13.04 o 
   0  14   6       11.47       17.36      9.76 o 
   1  14   6     1430.79     1349.73     49.18 o 
   2  14   6      192.37      199.19     16.99 o 
   3  14   6      978.14      993.79     39.07 o 
   4  14   6      220.42      189.33     16.31 o 
   5  14   6      315.58      320.88     18.86 o 
   6  14   6     1500.38     1484.88     39.02 o 
   7  14   6      199.94      183.85     13.05 o 
   8  14   6      381.83      379.30     18.24 o 
   9  14   6       94.72       94.03     10.67 o 
  10  14   6      175.90      192.01     14.11 o 
  11  14   6       17.01       13.63      7.08 o 
  12  14   6        4.03       -0.43      7.41 o 
  13  14   6        2.21       11.85     11.18 o 
  -1  15   6      253.19      236.52     18.20 o 
   0  15   6      163.90      157.29     17.07 o 
   1  15   6      899.59      946.07     35.66 o 
   2  15   6      359.78      312.06     19.75 o 
   3  15   6      480.20      490.61     23.84 o 
   4  15   6      864.80      861.47     52.86 o 
   5  15   6      374.00      340.48     26.79 o 
   6  15   6      626.98      608.97     23.76 o 
   7  15   6      194.48      169.81     13.36 o 
   8  15   6      228.84      245.72     15.59 o 
   9  15   6       17.05       14.95      7.25 o 
  10  15   6        8.38        8.38      7.28 o 
  11  15   6       20.80       12.82      8.04 o 
  12  15   6       22.17       31.17     10.24 o 
   1  16   6      371.41      384.11     29.50 o 
   2  16   6      263.75      288.26     25.32 o 
   3  16   6      307.74      308.58     20.13 o 
   4  16   6       87.79       87.38     12.93 o 
   5  16   6      179.25      159.36     15.57 o 
   6  16   6      197.11      184.50     16.72 o 
   7  16   6       43.97       39.24      9.20 o 
   8  16   6        9.20        9.03      7.16 o 
   9  16   6       19.43       13.11     11.25 o 
  10  16   6      132.53      130.55     16.96 o 
   5  17   6      159.21      155.23     20.79 o 
   6  17   6       28.15       15.12     12.56 o 
   7  17   6       29.97       30.27     14.27 o 
  -7 -11   7        6.02        2.24      8.60 o 
  -6 -11   7        1.24        3.18      9.02 o 
  -5 -11   7      155.93      160.50     35.56 o 
  -4 -11   7        5.48       36.52     23.07 o 
  -3 -11   7     1187.91     1038.93     82.65 o 
  -2 -11   7      520.34      505.85     34.17 o 
  -1 -11   7      275.46      263.34     25.86 o 
  -9 -10   7      306.18      324.73     26.28 o 
  -8 -10   7       18.68       20.78      8.37 o 
  -7 -10   7       56.48       42.68      9.65 o 
  -6 -10   7       91.74       96.26     12.47 o 
  -5 -10   7     1380.36     1456.36     50.82 o 
  -4 -10   7     1130.48     1196.00     77.37 o 
  -3 -10   7      112.28       92.08     18.00 o 
  -2 -10   7      506.97      499.52     35.94 o 
  -1 -10   7       20.90       21.01     10.16 o 
   0 -10   7      243.94      222.64     19.01 o 
   1 -10   7      111.15      131.06     18.45 o 
   2 -10   7      574.72      500.13     32.78 o 
 -10  -9   7       34.27       46.50     13.51 o 
  -9  -9   7      181.23      199.22     20.96 o 
  -8  -9   7       95.28       81.71     11.73 o 
  -7  -9   7      562.52      593.39     36.57 o 
  -6  -9   7     1566.72     1705.78     76.76 o 
  -5  -9   7       41.39       27.27      8.23 o 
  -4  -9   7     1534.97     1560.66    121.84 o 
  -3  -9   7       17.71       28.54     12.18 o 
  -2  -9   7      814.72      727.06     41.19 o 
  -1  -9   7      641.94      588.51     49.01 o 
   0  -9   7      470.94      398.74     23.44 o 
   1  -9   7      607.83      607.75     29.98 o 
   2  -9   7        0.45       -1.20      7.38 o 
   3  -9   7       35.85       39.05     11.02 o 
   4  -9   7        0.45       19.22     15.38 o 
 -11  -8   7      341.71      362.16     27.22 o 
 -10  -8   7       23.91        4.05     11.05 o 
  -9  -8   7      463.44      514.54     31.17 o 
  -8  -8   7     2006.18     2051.76    105.82 o 
  -7  -8   7        3.44        8.95      6.53 o 
  -6  -8   7     3792.47     3690.40    130.29 o 
  -5  -8   7      398.52      419.01     47.35 o 
  -4  -8   7      732.23      737.94     40.36 o 
  -3  -8   7     2016.60     2152.93     93.53 o 
  -2  -8   7      248.07      175.84     25.95 o 
  -1  -8   7     2249.24     2112.80    122.06 o 
   0  -8   7      401.66      357.43     21.49 o 
   1  -8   7      131.98      157.82     15.04 o 
   2  -8   7      160.72      164.01     15.69 o 
   3  -8   7       10.37       14.75      8.66 o 
   4  -8   7       62.72       53.58     13.24 o 
   5  -8   7       15.10       18.64     17.30 o 
 -12  -7   7       28.39        0.96     10.57 o 
 -11  -7   7      401.78      481.50     40.37 o 
 -10  -7   7      962.26      920.85     62.95 o 
  -9  -7   7      352.33      373.46     48.05 o 
  -8  -7   7     2555.40     2534.12    170.18 o 
  -7  -7   7     1313.03     1316.49     43.45 o 
  -6  -7   7      452.20      495.59     30.43 o 
  -5  -7   7     3333.83     3254.46    178.22 o 
  -4  -7   7       35.83       34.62      8.03 o 
  -3  -7   7     2139.56     2118.40    125.46 o 
  -2  -7   7      643.05      699.90     34.26 o 
  -1  -7   7      302.62      328.07     25.32 o 
   0  -7   7       16.76       32.95      8.37 o 
   1  -7   7        4.53        8.76      7.07 o 
   2  -7   7      128.06      110.62     13.12 o 
   3  -7   7       47.36       58.90     10.84 o 
   4  -7   7       13.89        8.84      8.56 o 
   5  -7   7      557.39      626.74     33.65 o 
   6  -7   7      124.28      132.94     18.01 o 
 -12  -6   7      791.07      765.12     43.73 o 
 -11  -6   7      819.64      837.70     38.06 o 
 -10  -6   7     1283.69     1383.69     46.50 o 
  -9  -6   7     2478.85     2381.08     80.18 o 
  -8  -6   7     1177.41     1189.91     55.52 o 
  -7  -6   7     3323.58     3184.58    119.96 o 
  -6  -6   7      531.68      486.52     22.04 o 
  -5  -6   7     3425.46     3232.25     98.51 o 
  -4  -6   7     4411.82     4147.96     96.27 o 
  -3  -6   7       23.07       19.47      6.14 o 
  -2  -6   7        9.91        6.36      5.27 o 
  -1  -6   7      168.43      154.71     11.40 o 
   0  -6   7       22.76       27.93     12.47 o 
   1  -6   7      104.28      130.29     12.58 o 
   2  -6   7      216.04      217.57     18.31 o 
   3  -6   7      356.03      366.08     17.28 o 
   4  -6   7       36.54       39.39      8.06 o 
   5  -6   7     1701.09     1861.19     53.59 o 
   6  -6   7      448.30      425.01     23.74 o 
   7  -6   7       95.15      108.82     17.95 o 
   8  -6   7       54.84       65.50     16.87 o 
 -13  -5   7      319.08      301.26     24.47 o 
 -12  -5   7      413.47      427.45     39.40 o 
 -11  -5   7     1206.91     1224.58     77.37 o 
 -10  -5   7      255.57      315.03     20.21 o 
  -9  -5   7     3433.09     3556.60    146.71 o 
  -8  -5   7      433.85      366.63     16.10 o 
  -7  -5   7     3639.68     3660.70     83.51 o 
  -6  -5   7     6153.25     5772.86    128.11 o 
  -5  -5   7      295.18      281.18     16.11 o 
  -4  -5   7     2300.28     2230.13     69.22 o 
  -3  -5   7      499.38      478.21     20.26 o 
  -2  -5   7      723.73      683.40     55.06 o 
  -1  -5   7     1157.14     1054.31     26.90 o 
   0  -5   7        0.40        1.18      5.09 o 
   1  -5   7       45.92       48.33      7.06 o 
   2  -5   7       15.00       16.98      5.86 o 
   3  -5   7     4811.19     4878.07     96.50 o 
   4  -5   7      842.89      778.83     25.47 o 
   5  -5   7      253.59      254.39     16.23 o 
   6  -5   7      278.48      303.48     21.47 o 
   7  -5   7       46.46       64.80     11.68 o 
   8  -5   7      475.59      411.66     37.96 o 
   9  -5   7      573.14      565.97     57.18 o 
 -13  -4   7     1888.38     1912.46     67.95 o 
 -12  -4   7       77.15       87.20     14.95 o 
 -11  -4   7     2200.81     2288.77     74.41 o 
 -10  -4   7      584.59      535.87     20.16 o 
  -9  -4   7     1941.75     1905.26     56.30 o 
  -8  -4   7     8151.96     7954.48    120.08 o 
  -7  -4   7      332.55      338.41     12.00 o 
  -6  -4   7     3685.56     3676.78     59.64 o 
  -5  -4   7      139.08      130.44      8.63 o 
  -4  -4   7       33.91       27.30      5.31 o 
  -3  -4   7       16.92       11.70      4.20 o 
  -2  -4   7      125.14      110.61      7.63 o 
  -1  -4   7       47.98       51.72      5.53 o 
   0  -4   7      266.48      278.43     11.38 o 
   1  -4   7     1001.02      975.42     30.38 o 
   2  -4   7     1785.63     1716.69     54.24 o 
   3  -4   7      922.68      879.13     25.76 o 
   4  -4   7     1874.61     1738.80     41.95 o 
   5  -4   7      195.75      178.96     12.22 o 
   6  -4   7      731.68      721.96     31.08 o 
   7  -4   7     1446.26     1404.55     46.80 o 
   8  -4   7      587.74      677.21     39.40 o 
   9  -4   7      326.28      292.99     26.07 o 
  10  -4   7      105.45      109.21     20.45 o 
 -13  -3   7      768.40      786.08     30.22 o 
 -12  -3   7      996.68      920.88     32.55 o 
 -11  -3   7      935.24      945.59     31.83 o 
 -10  -3   7     4987.18     4971.32    107.43 o 
  -9  -3   7      657.56      604.83     22.75 o 
  -8  -3   7     1701.86     1834.90     37.65 o 
  -7  -3   7     1163.81     1120.72     21.98 o 
  -6  -3   7      846.96      798.58     18.81 o 
  -5  -3   7       30.08       36.98      5.18 o 
  -4  -3   7       29.17       26.19      3.65 o 
  -3  -3   7      625.47      581.71     12.88 o 
  -2  -3   7       37.42       41.96      4.78 o 
  -1  -3   7     1261.55     1229.39     29.18 o 
   0  -3   7     4767.78     4727.42     89.44 o 
   1  -3   7       57.09       53.81      4.73 o 
   2  -3   7     4371.41     4327.87     77.55 o 
   3  -3   7      154.25      144.52      9.19 o 
   4  -3   7     3517.03     3485.57     65.33 o 
   5  -3   7     1507.79     1516.96     34.35 o 
   6  -3   7     1274.67     1363.01     40.82 o 
   7  -3   7     1775.14     1802.24     50.62 o 
   8  -3   7        3.69       22.82     11.74 o 
   9  -3   7       74.32       72.54     15.99 o 
  10  -3   7        1.42        8.33     19.70 o 
 -13  -2   7      586.59      610.16     49.64 o 
 -12  -2   7     1459.71     1439.06     40.37 o 
 -11  -2   7      735.48      746.06     24.90 o 
 -10  -2   7     1980.82     2031.81     46.75 o 
  -9  -2   7     3228.91     3125.71     58.36 o 
  -8  -2   7     2190.86     2214.51     43.58 o 
  -7  -2   7      276.44      291.12      9.90 o 
  -6  -2   7      770.59      789.84     16.96 o 
  -5  -2   7        0.67        9.70      3.32 o 
  -4  -2   7      226.96      224.05      7.99 o 
  -3  -2   7      198.09      210.61      7.26 o 
  -2  -2   7     3134.01     2873.56     46.93 o 
  -1  -2   7      323.07      348.83      8.43 o 
   0  -2   7     5050.78     5075.69     81.70 o 
   1  -2   7      687.94      657.74     14.86 o 
   2  -2   7     5846.90     5810.66     88.16 o 
   3  -2   7     2764.63     2548.51     48.88 o 
   4  -2   7     1039.67      979.70     24.24 o 
   5  -2   7     3012.05     3086.13     58.63 o 
   6  -2   7      306.44      299.57     12.94 o 
   7  -2   7        5.87       12.59      6.55 o 
   8  -2   7       34.49       35.97      9.15 o 
   9  -2   7       27.88       44.08     13.67 o 
  10  -2   7      286.28      231.62     40.37 o 
  11  -2   7       49.89       35.56     30.75 o 
 -13  -1   7      460.18      482.33     27.47 o 
 -12  -1   7      340.46      322.37     18.73 o 
 -11  -1   7     2858.03     2993.01     64.49 o 
 -10  -1   7      170.01      165.84     14.84 o 
  -9  -1   7     2070.36     2162.71     43.73 o 
  -8  -1   7       80.26      103.66      8.30 o 
  -7  -1   7      469.10      469.80     12.41 o 
  -6  -1   7     1950.36     1900.18     31.76 o 
  -5  -1   7      788.60      817.15     16.96 o 
  -4  -1   7     1438.70     1431.75     24.66 o 
  -3  -1   7     1221.16     1233.52     24.02 o 
  -2  -1   7     2652.12     2589.90     42.71 o 
  -1  -1   7     4044.20     3947.97     61.26 o 
   0  -1   7     3849.51     3887.27     59.65 o 
   1  -1   7     8699.76     8527.02    113.30 o 
   2  -1   7     1280.00     1380.20     29.69 o 
   3  -1   7     8170.03     8195.48    136.65 o 
   4  -1   7     3845.46     3663.41     66.03 o 
   5  -1   7      939.11      905.48     25.10 o 
   6  -1   7      846.62      783.97     21.07 o 
   7  -1   7       55.79       51.48     10.40 o 
   8  -1   7     1589.57     1568.07     44.68 o 
   9  -1   7      195.11      190.71     20.26 o 
  10  -1   7        3.80      -13.46     22.10 o 
  11  -1   7      229.29      304.66     45.17 o 
  12  -1   7       57.85       24.99     28.83 o 
 -13   0   7     2924.06     3128.64     86.63 o 
 -12   0   7        3.71       15.15      6.57 o 
 -11   0   7     1814.10     1828.70     45.31 o 
 -10   0   7       76.33       93.48     10.22 o 
  -9   0   7      459.92      453.33     18.45 o 
  -8   0   7     1042.22     1064.37     25.85 o 
  -7   0   7     1025.34     1010.59     26.00 o 
  -6   0   7      526.70      539.59     13.21 o 
  -5   0   7     2115.30     2188.22     34.80 o 
  -4   0   7     1443.56     1494.73     25.40 o 
  -3   0   7     6508.30     6567.21     97.93 o 
  -2   0   7     2155.67     2209.94     36.97 o 
  -1   0   7     8907.93     8723.96    127.13 o 
   0   0   7      736.88      700.93     16.64 o 
   1   0   7     8589.61     8841.36    109.02 o 
   2   0   7    10519.38    10505.39    128.94 o 
   3   0   7     4497.17     4534.11     62.97 o 
   4   0   7     3719.45     3720.81     59.19 o 
   5   0   7       68.91       68.79      5.51 o 
   6   0   7     1765.60     1792.17     32.81 o 
   7   0   7      444.52      434.82     14.42 o 
   8   0   7      201.27      208.62     14.51 o 
   9   0   7      154.79      168.19     31.72 o 
  10   0   7      313.90      310.43     42.29 o 
  11   0   7      252.17      271.02     41.33 o 
  12   0   7       14.34       10.57     25.95 o 
 -12   1   7      157.04      143.77     11.91 o 
 -11   1   7      162.38      157.71     13.26 o 
 -10   1   7      382.28      444.10     19.41 o 
  -9   1   7      292.52      292.38     15.01 o 
  -8   1   7      981.54      910.18     26.64 o 
  -7   1   7      680.77      697.60     17.39 o 
  -6   1   7      228.37      255.07      8.62 o 
  -5   1   7     3799.57     3789.36     55.36 o 
  -4   1   7      173.32      156.66      7.02 o 
  -3   1   7     5870.78     5658.81     85.08 o 
  -2   1   7     2836.59     2819.67     45.36 o 
  -1   1   7     8351.57     8314.92    121.28 o 
   0   1   7     9238.68     8990.15    130.96 o 
   1   1   7     2028.47     2180.15     30.08 o 
   2   1   7     6901.69     6746.24     83.91 o 
   3   1   7      646.85      713.26     12.10 o 
   4   1   7     3804.22     3766.56     53.19 o 
   5   1   7     3728.34     3768.29     60.44 o 
   6   1   7        0.93        4.92      3.60 o 
   7   1   7       43.25       49.44      5.79 o 
   8   1   7       48.73       52.11      7.00 o 
   9   1   7      449.04      483.05     33.39 o 
  10   1   7      125.13      101.28     15.43 o 
  11   1   7     1103.96     1061.99     75.93 o 
  12   1   7      126.63      109.56     30.75 o 
  13   1   7        1.42      -15.38     25.95 o 
 -12   2   7      612.90      655.23     28.09 o 
 -11   2   7      433.37      446.56     21.50 o 
 -10   2   7       55.78       53.10      9.43 o 
  -9   2   7       26.66       18.72      6.99 o 
  -8   2   7        3.10       -2.41      5.15 o 
  -7   2   7     1560.11     1564.91     38.84 o 
  -6   2   7       66.76       85.98      5.68 o 
  -5   2   7     7873.77     7858.17    116.25 o 
  -4   2   7     1612.73     1591.12     27.10 o 
  -3   2   7     4212.61     4350.74     63.34 o 
  -2   2   7    16723.90    17236.36    250.47 o 
  -1   2   7        4.65        4.48      2.61 o 
   0   2   7     8583.73     8355.15    107.36 o 
   1   2   7     1466.59     1511.65     20.88 o 
   2   2   7     2976.42     3084.49     38.86 o 
   3   2   7     3582.48     3675.34     45.77 o 
   4   2   7     4998.24     5123.25     62.65 o 
   5   2   7     1354.55     1422.19     20.69 o 
   6   2   7     1236.06     1202.29     25.91 o 
   7   2   7       21.09       21.77      4.87 o 
   8   2   7      956.42      897.73     25.43 o 
   9   2   7       67.61       99.88     10.37 o 
  10   2   7      193.96      214.40     19.36 o 
  11   2   7        0.15       -2.00     10.76 o 
  12   2   7      358.35      394.78     32.68 o 
  13   2   7     1216.28     1111.97     80.73 o 
 -12   3   7      331.44      330.57     23.73 o 
 -11   3   7        5.56        3.29     11.00 o 
 -10   3   7        0.15       -0.56      6.26 o 
  -9   3   7      187.54      208.08     13.42 o 
  -8   3   7      192.34      227.17     15.41 o 
  -7   3   7      870.73      856.86     28.72 o 
  -6   3   7     1931.96     1808.50     32.69 o 
  -5   3   7      779.05      773.51     17.23 o 
  -4   3   7     4146.40     4054.89     63.93 o 
  -3   3   7      501.64      449.25     11.90 o 
  -2   3   7    12012.82    12193.05    177.22 o 
  -1   3   7     4615.39     4848.02     69.47 o 
   0   3   7     2090.57     2086.68     30.27 o 
   1   3   7     7954.14     7859.73     93.58 o 
   2   3   7      174.87      158.29      5.04 o 
   3   3   7     5384.97     5753.17     78.76 o 
   4   3   7      612.03      663.52     12.84 o 
   5   3   7      572.03      577.59     16.87 o 
   6   3   7       63.57      119.52      7.52 o 
   7   3   7       91.21      100.67      8.48 o 
   8   3   7     2810.63     2685.53     57.79 o 
   9   3   7      237.87      214.54     13.49 o 
  10   3   7      279.84      281.01     22.37 o 
  11   3   7     1228.37     1194.81     71.60 o 
  12   3   7       26.44       39.99     14.10 o 
  13   3   7      780.91      815.60     42.95 o 
  14   3   7       69.22      109.40     37.96 o 
 -11   4   7       14.09        8.88     10.35 o 
 -10   4   7      247.75      243.56     18.34 o 
  -9   4   7      854.27      754.91     29.34 o 
  -8   4   7     1880.18     1842.44     49.75 o 
  -7   4   7      105.76      102.52     11.23 o 
  -6   4   7     5979.53     6108.33    114.73 o 
  -5   4   7     2939.21     3142.72     51.68 o 
  -4   4   7     4558.75     4494.34     79.71 o 
  -3   4   7    11178.00    11311.69    165.31 o 
  -2   4   7     2577.94     2637.29     43.09 o 
  -1   4   7    10295.69    10124.53    148.15 o 
   0   4   7      495.79      458.42      9.70 o 
   1   4   7      566.72      541.99     12.60 o 
   2   4   7     4296.22     4426.14     61.64 o 
   3   4   7      200.09      192.87      5.95 o 
   4   4   7      105.21      102.76      7.81 o 
   5   4   7     1864.40     1892.48     32.38 o 
   6   4   7     1797.06     1774.18     31.00 o 
   7   4   7       65.90       70.73      5.66 o 
   8   4   7     1349.30     1325.14     36.89 o 
   9   4   7     2573.33     2573.62     72.23 o 
  10   4   7       15.39       16.55     12.01 o 
  11   4   7     2458.30     2326.04     79.49 o 
  12   4   7      279.71      218.00     22.56 o 
  13   4   7      816.31      831.33     42.67 o 
  14   4   7      504.96      466.66     33.22 o 
 -11   5   7       56.76       52.96     11.02 o 
 -10   5   7      535.00      584.61     27.04 o 
  -9   5   7       18.39       19.82      9.55 o 
  -8   5   7     1712.65     1710.27     47.86 o 
  -7   5   7      354.01      418.32     20.09 o 
  -6   5   7     1538.55     1562.70     47.12 o 
  -5   5   7     6656.65     6668.09    101.73 o 
  -4   5   7     2217.67     2347.96     40.24 o 
  -3   5   7    13242.76    13347.12    194.63 o 
  -2   5   7     1316.06     1309.78     24.48 o 
  -1   5   7       94.68       80.56      8.47 o 
   0   5   7     4004.17     3974.84     62.50 o 
   1   5   7     1157.41     1143.21     21.72 o 
   2   5   7      145.20      159.87      6.30 o 
   3   5   7      345.67      372.40     11.69 o 
   4   5   7      603.61      559.44     15.18 o 
   5   5   7     1475.71     1568.13     32.68 o 
   6   5   7     4296.69     4330.13     69.32 o 
   7   5   7     4603.01     4626.69     74.08 o 
   8   5   7     1302.03     1308.34     25.95 o 
   9   5   7     2352.29     2349.06     52.37 o 
  10   5   7      839.61      885.18     30.16 o 
  11   5   7     2065.80     1930.85    111.97 o 
  12   5   7      992.90     1019.72     47.62 o 
  13   5   7        2.63       -1.69     12.95 o 
  14   5   7      385.94      381.03     31.16 o 
 -10   6   7      857.53      928.69     35.25 o 
  -9   6   7      731.12      775.12     44.28 o 
  -8   6   7      312.59      301.88     27.84 o 
  -7   6   7     2202.68     2271.86     94.88 o 
  -6   6   7        2.19        2.24      6.10 o 
  -5   6   7     6679.70     6644.95    101.83 o 
  -4   6   7      968.44      953.40     20.32 o 
  -3   6   7      128.43      135.87      6.98 o 
  -2   6   7     1777.20     1816.79     32.23 o 
  -1   6   7      487.21      429.66     11.74 o 
   0   6   7     1117.54     1070.62     21.22 o 
   1   6   7      141.41      126.61      6.89 o 
   2   6   7      591.32      642.28     16.56 o 
   3   6   7     1874.78     1872.45     37.43 o 
   4   6   7     1544.14     1560.24     32.43 o 
   5   6   7     2640.52     2529.63     48.72 o 
   6   6   7     1577.30     1596.88     29.83 o 
   7   6   7     1821.96     1891.14     34.47 o 
   8   6   7     3526.98     3610.24     60.25 o 
   9   6   7     1232.21     1276.51     26.08 o 
  10   6   7     3090.68     3081.46    142.32 o 
  11   6   7      297.64      270.66     24.74 o 
  12   6   7      526.23      536.30     34.19 o 
  13   6   7      558.46      583.43     36.53 o 
  14   6   7       66.18       86.16     19.97 o 
 -10   7   7       34.37       35.81     11.80 o 
  -9   7   7      712.18      774.31     31.80 o 
  -8   7   7      627.85      693.45     28.66 o 
  -7   7   7     1441.34     1465.05     43.12 o 
  -6   7   7     1619.49     1564.33     43.68 o 
  -5   7   7      364.49      351.56     16.84 o 
  -4   7   7     1229.78     1289.92     25.93 o 
  -3   7   7      893.80      903.14     21.85 o 
  -2   7   7     1850.30     1778.20     35.90 o 
  -1   7   7        2.85        1.44      2.82 o 
   0   7   7      620.35      578.34     16.28 o 
   1   7   7      478.19      496.51     17.04 o 
   2   7   7       54.20       64.58      5.51 o 
   3   7   7     2478.89     2371.94     46.13 o 
   4   7   7      416.65      401.46     12.82 o 
   5   7   7     1452.53     1406.30     34.56 o 
   6   7   7     2477.07     2413.38     42.15 o 
   7   7   7     1006.16      985.12     24.07 o 
   8   7   7     5532.20     5684.08     90.63 o 
   9   7   7        1.91        1.43      3.66 o 
  10   7   7     3602.45     3662.29     99.74 o 
  11   7   7     2246.76     2137.45    167.23 o 
  12   7   7      164.90      118.60     19.67 o 
  13   7   7      239.19      234.05     25.47 o 
  14   7   7       17.01       22.56     16.56 o 
  -9   8   7      649.32      693.65     43.33 o 
  -8   8   7     1803.16     2038.98     56.98 o 
  -7   8   7       61.20       62.71     10.80 o 
  -6   8   7     1066.44     1064.51     34.28 o 
  -5   8   7       20.03       15.08      7.41 o 
  -4   8   7      128.92      127.43     10.23 o 
  -3   8   7      661.13      676.73     17.91 o 
  -2   8   7     1390.88     1378.49     29.12 o 
  -1   8   7      271.38      284.20     12.68 o 
   0   8   7      139.26      126.37     14.56 o 
   1   8   7     4807.10     4708.48     92.34 o 
   2   8   7     2338.39     2334.54     50.39 o 
   3   8   7      526.90      559.92     17.48 o 
   4   8   7     2383.61     2269.29     48.77 o 
   5   8   7        8.67       14.49      3.63 o 
   6   8   7     9013.38     8901.71    145.88 o 
   7   8   7     1408.82     1487.18     31.18 o 
   8   8   7     1103.32     1060.70     24.91 o 
   9   8   7     3237.11     3232.01     59.64 o 
  10   8   7       16.27       25.16      7.77 o 
  11   8   7      744.15      787.69     24.14 o 
  12   8   7       97.91      106.53     18.31 o 
  13   8   7      333.53      323.54     28.52 o 
  14   8   7       20.13       19.22     15.63 o 
  -8   9   7      430.53      419.76     23.54 o 
  -7   9   7      130.83      157.06     14.93 o 
  -6   9   7        0.94       -6.04      6.78 o 
  -5   9   7      392.29      427.70     20.28 o 
  -4   9   7        0.35       -4.42      4.42 o 
  -3   9   7      586.21      512.93     14.50 o 
  -2   9   7       17.67       22.53      4.83 o 
  -1   9   7     1719.36     1675.87     39.80 o 
   0   9   7     1512.26     1430.53     41.34 o 
   1   9   7       69.46       68.63      6.91 o 
   2   9   7     3946.83     3836.94     77.55 o 
   3   9   7      365.33      359.39     13.97 o 
   4   9   7     2631.79     2527.03     53.99 o 
   5   9   7     5291.57     5321.96     90.76 o 
   6   9   7     1778.54     1614.16     33.20 o 
   7   9   7     3684.18     3576.82     64.51 o 
   8   9   7      125.97      130.19      8.17 o 
   9   9   7     2470.45     2528.08     49.14 o 
  10   9   7      295.51      331.09     14.66 o 
  11   9   7      755.84      798.70     24.36 o 
  12   9   7      184.19      161.07     32.68 o 
  13   9   7        2.75       -3.04     12.23 o 
  14   9   7       51.95       65.96     24.99 o 
  -8  10   7       61.37       96.77     14.47 o 
  -7  10   7      283.79      268.47     18.76 o 
  -6  10   7       11.85       12.26      8.09 o 
  -5  10   7      829.62      854.08     30.29 o 
  -4  10   7      107.16       93.66      9.60 o 
  -3  10   7       27.83       31.93      6.24 o 
  -2  10   7      573.62      579.47     34.67 o 
  -1  10   7      267.27      279.54     15.22 o 
   0  10   7     1214.46     1230.47     35.65 o 
   1  10   7       80.28       66.69     10.51 o 
   2  10   7     2935.24     2788.26     66.11 o 
   3  10   7     7433.50     7118.60    150.67 o 
   4  10   7      428.82      393.38     22.27 o 
   5  10   7     3489.84     3376.75     84.34 o 
   6  10   7      232.96      228.85     11.04 o 
   7  10   7      962.98      943.17     25.20 o 
   8  10   7      479.18      447.00     29.27 o 
   9  10   7     1291.79     1221.07     30.84 o 
  10  10   7      580.12      625.96     20.78 o 
  11  10   7       36.52       43.87     12.21 o 
  12  10   7      205.79      200.63     15.61 o 
  13  10   7      965.77      900.03     45.42 o 
  14  10   7       24.78        6.73     24.99 o 
  -7  11   7      138.73      161.73     14.06 o 
  -6  11   7      145.72      162.48     13.44 o 
  -5  11   7       10.17        5.67      6.39 o 
  -4  11   7      458.74      431.83     22.01 o 
  -3  11   7       46.88       46.11      7.40 o 
  -2  11   7      132.00      133.50     11.63 o 
  -1  11   7       11.58        7.42      5.80 o 
   0  11   7      445.05      460.25     20.03 o 
   1  11   7     2481.33     2448.15     70.61 o 
   2  11   7      295.27      303.97     18.96 o 
   3  11   7     4837.40     4578.71    102.00 o 
   4  11   7      253.34      238.39     14.51 o 
   5  11   7      806.63      799.69     22.55 o 
   6  11   7     1069.28     1079.87     27.60 o 
   7  11   7      637.81      646.65     20.25 o 
   8  11   7     2992.43     2932.18     60.38 o 
   9  11   7      254.37      263.12     16.31 o 
  10  11   7       22.03       36.52      6.94 o 
  11  11   7       27.47       25.30      8.15 o 
  12  11   7      515.52      611.92     60.07 o 
  13  11   7       19.11       43.55     21.62 o 
  14  11   7        0.36       13.46     26.91 o 
  -6  12   7       32.64       34.82      8.98 o 
  -5  12   7       10.85        4.17      6.66 o 
  -4  12   7      217.57      245.93     14.43 o 
  -3  12   7        0.93       -1.78      4.96 o 
  -2  12   7      420.10      442.77     29.52 o 
  -1  12   7     1637.72     1618.15     45.87 o 
   0  12   7       86.36       81.71      9.89 o 
   1  12   7     3351.38     3252.07     77.43 o 
   2  12   7      746.53      765.15     26.71 o 
   3  12   7        2.75        9.61      5.55 o 
   4  12   7     1431.00     1327.40     37.46 o 
   5  12   7        0.23        0.69      6.18 o 
   6  12   7     2032.89     1973.54     44.02 o 
   7  12   7      575.58      590.57     22.70 o 
   8  12   7      218.67      197.52     14.62 o 
   9  12   7       18.48       14.99      7.22 o 
  10  12   7       37.55       37.41      8.92 o 
  11  12   7        0.87       -5.73      5.73 o 
  12  12   7        8.99       18.21     12.49 o 
  13  12   7       63.52       62.23     14.70 o 
  14  12   7      669.18      634.31     63.43 o 
  -4  13   7        7.46        4.83      6.52 o 
  -3  13   7       87.01       97.42     13.51 o 
  -2  13   7      205.47      225.91     16.08 o 
  -1  13   7      652.90      698.71     36.47 o 
   0  13   7     1093.00     1061.99     34.78 o 
   1  13   7        8.20        7.50      6.05 o 
   2  13   7      909.84      869.26     31.38 o 
   3  13   7       22.04       19.46      7.76 o 
   4  13   7     1403.06     1317.02     46.52 o 
   5  13   7      885.76      841.44     34.64 o 
   6  13   7      543.39      462.46     20.14 o 
   7  13   7        4.88        0.71      5.90 o 
   8  13   7      196.46      189.63     14.29 o 
   9  13   7      103.72       98.02     12.00 o 
  10  13   7       50.23       49.33      8.58 o 
  11  13   7        0.50       -5.79      5.79 o 
  12  13   7      772.70      786.76     30.52 o 
  13  13   7      189.29      186.44     33.16 o 
  -3  14   7      125.33      128.57     12.67 o 
  -2  14   7     1189.47     1222.12     40.21 o 
  -1  14   7      183.14      192.39     14.85 o 
   0  14   7      431.32      449.18     25.12 o 
   1  14   7        1.80       -6.25      7.48 o 
   2  14   7      780.58      695.60     31.92 o 
   3  14   7      688.73      668.41     37.00 o 
   4  14   7      189.68      158.50     15.28 o 
   5  14   7      430.59      396.36     23.38 o 
   6  14   7       38.58       50.59      8.84 o 
   7  14   7      249.96      271.91     16.81 o 
   8  14   7        0.39       -6.29      6.29 o 
   9  14   7       66.74       72.97      9.94 o 
  10  14   7       10.01       14.22      8.55 o 
  11  14   7       20.52       17.68      7.76 o 
  12  14   7     1122.74     1324.62     43.25 o 
  13  14   7      376.61      379.16     28.38 o 
  -1  15   7        7.27       -1.11      7.03 o 
   0  15   7       79.07       94.77     14.18 o 
   1  15   7      814.95      743.57     94.19 o 
   2  15   7       40.43       38.12     11.20 o 
   3  15   7      309.00      311.91     21.75 o 
   4  15   7       18.99       21.46     18.74 o 
   5  15   7        0.27        4.28      8.07 o 
   6  15   7        0.33       11.61      7.77 o 
   7  15   7       56.39       57.95      9.33 o 
   8  15   7       80.28       73.04     10.17 o 
   9  15   7       36.36       42.24      9.18 o 
  10  15   7      886.45      917.84     31.23 o 
  11  15   7      808.31      833.97     31.49 o 
  12  15   7        4.86        1.25      8.19 o 
   1  16   7      333.18      323.20     27.73 o 
   2  16   7       57.51       57.71     14.33 o 
   3  16   7       11.65       11.05      7.87 o 
   4  16   7        3.71        9.11      7.61 o 
   5  16   7       34.17       26.50      9.10 o 
   6  16   7        3.77       -2.10      6.79 o 
   7  16   7        0.11        1.28      7.48 o 
   8  16   7      366.55      363.86     19.65 o 
   9  16   7      972.17      957.45     47.62 o 
  10  16   7       10.01        4.15      9.32 o 
   5  17   7       98.95       82.11     16.71 o 
   6  17   7      136.19      143.92     41.33 o 
   7  17   7      474.79      459.61     34.67 o 
  -7 -10   8      272.49      332.68     37.12 o 
  -6 -10   8      584.00      580.11     46.61 o 
  -5 -10   8      310.28      227.78     39.40 o 
  -4 -10   8       16.22        3.84     17.30 o 
  -3 -10   8      541.41      423.84     50.94 o 
  -2 -10   8        5.50       10.40     13.46 o 
  -1 -10   8      496.07      469.49     32.99 o 
   0 -10   8       48.69       39.94     14.50 o 
  -9  -9   8     1432.80     1486.70    161.46 o 
  -8  -9   8      985.35     1056.48     63.04 o 
  -7  -9   8      788.59      838.90     72.52 o 
  -6  -9   8        0.56        6.11      8.23 o 
  -5  -9   8      916.57      892.96     46.41 o 
  -4  -9   8      345.04      370.40     65.35 o 
  -3  -9   8      371.79      349.29     29.88 o 
  -2  -9   8      102.77       90.28     18.20 o 
  -1  -9   8       14.95       19.24      9.52 o 
   0  -9   8      117.43      120.60     20.50 o 
   1  -9   8        7.43        5.13     10.13 o 
   2  -9   8        2.94        6.15     20.18 o 
 -10  -8   8      889.41      907.72     44.10 o 
  -9  -8   8     1741.45     1674.28     64.42 o 
  -8  -8   8       37.04       23.65     10.96 o 
  -7  -8   8      406.64      353.25     39.09 o 
  -6  -8   8      543.01      554.80     25.89 o 
  -5  -8   8      805.83      817.01     37.36 o 
  -4  -8   8      742.84      666.50     34.54 o 
  -3  -8   8        6.23        0.46     20.18 o 
  -2  -8   8        2.15       -4.01      7.79 o 
  -1  -8   8        2.09        6.90      7.97 o 
   0  -8   8       49.49       70.35     12.96 o 
   1  -8   8        4.41       13.49      9.07 o 
   2  -8   8      177.41      155.41     15.92 o 
   3  -8   8      499.50      531.09     27.42 o 
   4  -8   8       26.36       39.48     12.97 o 
 -11  -7   8     1298.13     1207.12     69.20 o 
 -10  -7   8      269.47      287.29     28.83 o 
  -9  -7   8      768.23      765.22     39.23 o 
  -8  -7   8     1045.82     1028.65     64.72 o 
  -7  -7   8      164.00      147.75     13.91 o 
  -6  -7   8     1961.42     1915.13     74.60 o 
  -5  -7   8       20.10       57.42     11.04 o 
  -4  -7   8       53.42       40.87      8.46 o 
  -3  -7   8       36.32       47.85      8.78 o 
  -2  -7   8      123.40      125.77     22.59 o 
  -1  -7   8      303.66      326.50     26.79 o 
   0  -7   8      393.83      354.89     20.92 o 
   1  -7   8      634.82      601.82     42.40 o 
   2  -7   8      194.79      197.30     16.35 o 
   3  -7   8     1518.61     1537.73     48.57 o 
   4  -7   8      393.57      432.78     23.88 o 
   5  -7   8      121.87      112.92     17.32 o 
   6  -7   8      117.38      131.23     18.70 o 
 -11  -6   8      530.69      498.80     42.29 o 
 -10  -6   8      879.67      888.36     43.10 o 
  -9  -6   8       86.89      122.09     30.27 o 
  -8  -6   8     3011.26     2968.35     76.06 o 
  -7  -6   8      309.14      288.15     18.13 o 
  -6  -6   8      402.36      367.35     19.81 o 
  -5  -6   8       12.92        7.69      6.19 o 
  -4  -6   8        7.42        4.64      5.59 o 
  -3  -6   8      179.77      206.94     14.80 o 
  -2  -6   8        3.04        4.32      6.46 o 
  -1  -6   8        3.73        7.19      8.65 o 
   0  -6   8      230.65      221.64     15.95 o 
   1  -6   8     1262.55     1244.64     46.45 o 
   2  -6   8     1712.25     1699.51     50.23 o 
   3  -6   8       87.64       83.03     11.72 o 
   4  -6   8       26.03       23.35      8.78 o 
   5  -6   8      419.82      426.19     23.36 o 
   6  -6   8      556.73      590.58     28.30 o 
   7  -6   8      837.57      816.45     42.48 o 
 -12  -5   8     1593.83     1554.37     58.10 o 
 -11  -5   8       53.90       64.43     24.51 o 
 -10  -5   8     2081.96     2063.18     73.06 o 
  -9  -5   8     1285.07     1321.48     53.06 o 
  -8  -5   8      490.19      416.80     20.95 o 
  -7  -5   8      461.78      375.33     22.77 o 
  -6  -5   8      103.01      102.74     11.22 o 
  -5  -5   8      149.60      164.66     13.52 o 
  -4  -5   8      109.28       99.63     14.35 o 
  -3  -5   8       37.56       35.08      7.69 o 
  -2  -5   8     2925.58     2714.57     76.91 o 
  -1  -5   8       15.21        7.90      7.62 o 
   0  -5   8     4902.27     4648.06    110.84 o 
   1  -5   8      565.59      566.48     27.61 o 
   2  -5   8      200.52      228.41     13.36 o 
   3  -5   8      767.75      772.49     25.94 o 
   4  -5   8      212.25      217.58     14.04 o 
   5  -5   8     1920.27     1909.75     65.45 o 
   6  -5   8       72.71       96.13     13.31 o 
   7  -5   8      114.09      106.24     14.56 o 
   8  -5   8       47.95       50.55     15.99 o 
 -12  -4   8     1207.01     1240.03     89.86 o 
 -11  -4   8     1788.23     1878.13     75.44 o 
 -10  -4   8      247.49      261.22     15.54 o 
  -9  -4   8      801.11      801.62     25.09 o 
  -8  -4   8       43.15       60.07      8.88 o 
  -7  -4   8      162.57      131.47     10.21 o 
  -6  -4   8        0.08        3.68      4.82 o 
  -5  -4   8      120.97       97.54     10.28 o 
  -4  -4   8      793.44      780.85     27.30 o 
  -3  -4   8       22.58       24.30      9.81 o 
  -2  -4   8     9512.39     8985.68    163.87 o 
  -1  -4   8      453.67      444.85     16.65 o 
   0  -4   8     2597.79     2557.20     66.66 o 
   1  -4   8     1218.10     1219.83     32.18 o 
   2  -4   8      224.13      188.40     11.51 o 
   3  -4   8     3740.51     3635.75     74.99 o 
   4  -4   8      107.20       98.45      9.92 o 
   5  -4   8     1390.76     1402.38     37.78 o 
   6  -4   8      144.24      113.34     13.14 o 
   7  -4   8        9.65        6.63      8.40 o 
   8  -4   8       26.52       24.38     18.26 o 
   9  -4   8       53.71       44.42     15.70 o 
 -12  -3   8       24.28       21.31      8.86 o 
 -11  -3   8      720.38      705.13     27.70 o 
 -10  -3   8       11.07       18.88      7.99 o 
  -9  -3   8       23.43       30.20      8.88 o 
  -8  -3   8        2.39        4.84      5.88 o 
  -7  -3   8        4.49        6.97      4.23 o 
  -6  -3   8      181.87      205.81      8.50 o 
  -5  -3   8       76.37       71.94      5.43 o 
  -4  -3   8     9988.76     9749.56    144.12 o 
  -3  -3   8     2453.73     2384.73     44.09 o 
  -2  -3   8      514.53      492.30     14.38 o 
  -1  -3   8     1666.17     1636.22     37.18 o 
   0  -3   8       38.29       41.41      5.42 o 
   1  -3   8     3982.29     3885.72     77.20 o 
   2  -3   8     2545.79     2585.92     55.25 o 
   3  -3   8     1699.65     1668.35     39.79 o 
   4  -3   8     1124.26     1136.70     31.11 o 
   5  -3   8      226.26      216.78     13.04 o 
   6  -3   8       17.23       15.10      7.81 o 
   7  -3   8        0.37       12.44      7.78 o 
   8  -3   8       40.72       43.07     13.83 o 
   9  -3   8       32.36       24.47     13.67 o 
  10  -3   8       26.83       13.29     27.39 o 
 -12  -2   8       35.98       29.70      9.68 o 
 -11  -2   8       29.99       37.88     13.23 o 
 -10  -2   8       13.96        8.00      6.73 o 
  -9  -2   8       32.50       41.66      6.92 o 
  -8  -2   8       56.39       61.42      7.41 o 
  -7  -2   8       63.34       46.25      5.49 o 
  -6  -2   8      115.74      148.72      7.83 o 
  -5  -2   8     2973.17     2954.09     45.79 o 
  -4  -2   8      545.77      544.13     14.06 o 
  -3  -2   8     3528.51     3480.22     56.57 o 
  -2  -2   8        6.86        7.26      3.50 o 
  -1  -2   8     5348.32     5302.60     80.95 o 
   0  -2   8     6256.05     6058.18     91.41 o 
   1  -2   8      201.19      197.61      7.83 o 
   2  -2   8     5064.88     4838.06     85.45 o 
   3  -2   8      190.22      175.56     14.74 o 
   4  -2   8     1191.66     1213.73     31.58 o 
   5  -2   8      349.30      380.50     16.07 o 
   6  -2   8      144.23      143.99     11.12 o 
   7  -2   8      161.79      183.41     14.91 o 
   8  -2   8       19.26       23.46      9.10 o 
   9  -2   8      487.11      583.64     39.88 o 
  10  -2   8      198.27      157.62     37.48 o 
 -12  -1   8      151.40      174.21     13.98 o 
 -11  -1   8       10.74       19.10      7.55 o 
 -10  -1   8       79.67      115.19     13.04 o 
  -9  -1   8       45.93       44.55      7.14 o 
  -8  -1   8      597.47      585.03     18.39 o 
  -7  -1   8     4208.16     4221.32     63.20 o 
  -6  -1   8       71.94       77.13      5.83 o 
  -5  -1   8     7534.20     7540.44    104.88 o 
  -4  -1   8     1052.35     1006.58     23.55 o 
  -3  -1   8     2596.22     2635.62     44.74 o 
  -2  -1   8    10957.38    10852.83    158.45 o 
  -1  -1   8     2526.17     2527.33     38.53 o 
   0  -1   8     8808.98     8613.44    126.46 o 
   1  -1   8      428.95      380.73      9.75 o 
   2  -1   8     2145.63     2103.10     41.93 o 
   3  -1   8        3.00        9.76      4.29 o 
   4  -1   8     1450.63     1469.83     32.27 o 
   5  -1   8      561.93      558.79     23.51 o 
   6  -1   8       10.38       16.44      5.60 o 
   7  -1   8       91.71      102.85     11.22 o 
   8  -1   8      159.96      157.24     13.84 o 
   9  -1   8      338.68      318.01     27.87 o 
  10  -1   8      286.01      206.63     37.48 o 
  11  -1   8       20.16       -2.88     27.87 o 
 -12   0   8        8.74       14.82      8.45 o 
 -11   0   8      104.50      100.45     11.65 o 
 -10   0   8       95.74       93.22     10.68 o 
  -9   0   8     1448.24     1422.01     39.15 o 
  -8   0   8      431.11      451.91     16.03 o 
  -7   0   8     3461.58     3539.89     59.48 o 
  -6   0   8     1171.47     1161.99     22.33 o 
  -5   0   8     6330.24     6368.57     89.65 o 
  -4   0   8     6270.97     6291.92     95.52 o 
  -3   0   8      522.31      542.84     14.29 o 
  -2   0   8     7770.77     7464.25    111.06 o 
  -1   0   8     4873.54     5030.16     70.26 o 
   0   0   8     2489.42     2424.54     36.57 o 
   1   0   8      631.88      624.25     12.35 o 
   2   0   8      440.45      479.28     11.52 o 
   3   0   8      239.62      232.74      8.19 o 
   4   0   8      448.31      412.42     13.80 o 
   5   0   8        0.78       -1.15      4.00 o 
   6   0   8      493.72      472.86     15.65 o 
   7   0   8      289.47      317.36     14.66 o 
   8   0   8      836.60      848.01     29.72 o 
   9   0   8      165.84      173.55     26.91 o 
  10   0   8      271.97      283.52     41.33 o 
  11   0   8       92.87       82.65     31.72 o 
  12   0   8      348.48      418.07     53.82 o 
 -12   1   8      370.18      408.11     20.81 o 
 -11   1   8      107.83       93.82     11.52 o 
 -10   1   8       47.82       62.97      9.79 o 
  -9   1   8     1222.71     1299.33     34.70 o 
  -8   1   8     1619.11     1638.65     39.26 o 
  -7   1   8     2437.30     2363.23     45.87 o 
  -6   1   8     3821.09     3843.84     57.23 o 
  -5   1   8      265.06      254.51      9.78 o 
  -4   1   8     9040.91     9041.84    133.24 o 
  -3   1   8     7414.46     7247.17    108.03 o 
  -2   1   8     1592.91     1615.05     29.30 o 
  -1   1   8     8554.68     8954.49    121.22 o 
   0   1   8      129.03      124.40      5.34 o 
   1   1   8      829.62      819.96     15.01 o 
   2   1   8      792.90      823.48     14.01 o 
   3   1   8      115.56      110.18      6.40 o 
   4   1   8      624.59      592.68     12.36 o 
   5   1   8        0.28        4.27      3.45 o 
   6   1   8     3541.96     3502.29     57.63 o 
   7   1   8      494.07      482.27     15.53 o 
   8   1   8      860.76      890.83     29.85 o 
   9   1   8      609.62      561.19     42.29 o 
  10   1   8      174.40      235.46     38.44 o 
  11   1   8     1747.03     1856.81    106.68 o 
  12   1   8      168.94      196.06     39.40 o 
 -12   2   8       25.33       40.31     12.44 o 
 -11   2   8      256.92      247.51     16.44 o 
 -10   2   8     1358.15     1399.38     40.92 o 
  -9   2   8      179.78      176.95     12.81 o 
  -8   2   8     3308.69     3198.32     65.76 o 
  -7   2   8      483.92      475.95     27.01 o 
  -6   2   8     4230.49     4258.54     87.94 o 
  -5   2   8     6089.27     6146.02     93.66 o 
  -4   2   8      232.52      243.52      9.17 o 
  -3   2   8     5492.41     5367.63     77.47 o 
  -2   2   8      865.95      993.51     19.16 o 
  -1   2   8     1604.82     1637.91     27.56 o 
   0   2   8     1019.87     1025.88     17.52 o 
   1   2   8      447.62      495.01      9.47 o 
   2   2   8      159.13      168.76      5.20 o 
   3   2   8      486.48      531.69     10.37 o 
   4   2   8     1084.00     1027.92     16.33 o 
   5   2   8     1162.58     1084.27     22.03 o 
   6   2   8      428.98      404.96     12.15 o 
   7   2   8      114.35      117.20      8.04 o 
   8   2   8      532.58      532.38     18.85 o 
   9   2   8     4169.32     4068.77     93.76 o 
  10   2   8     1545.30     1291.69     82.65 o 
  11   2   8     1009.43      930.33     70.16 o 
  12   2   8      107.31       87.46     30.75 o 
  13   2   8        0.34       15.38     25.95 o 
 -11   3   8        1.10       -1.23      9.57 o 
 -10   3   8     1941.35     1881.77     56.17 o 
  -9   3   8      488.33      501.95     23.96 o 
  -8   3   8     1742.16     1795.31     49.51 o 
  -7   3   8     4159.05     4047.52    142.58 o 
  -6   3   8        6.59       15.86      4.70 o 
  -5   3   8     4371.29     4346.87     89.04 o 
  -4   3   8      807.14      836.48     18.68 o 
  -3   3   8     4437.43     4528.31     71.11 o 
  -2   3   8     5393.50     5388.96     77.64 o 
  -1   3   8       13.57       13.45      2.91 o 
   0   3   8      256.06      253.02      7.33 o 
   1   3   8       72.24       76.86      8.00 o 
   2   3   8      699.23      666.28     11.38 o 
   3   3   8     2141.28     2113.84     28.42 o 
   4   3   8      512.07      546.03     10.46 o 
   5   3   8      634.08      630.53     13.15 o 
   6   3   8       50.06       48.30      5.30 o 
   7   3   8     6772.44     6667.65    128.78 o 
   8   3   8     4527.89     4357.48     88.18 o 
   9   3   8     1237.70     1290.82     38.25 o 
  10   3   8      968.33      950.61     43.17 o 
  11   3   8       80.27       70.55     14.83 o 
  12   3   8      276.89      269.32     24.54 o 
  13   3   8      132.95       97.07     32.68 o 
 -11   4   8      184.52      214.88     19.09 o 
 -10   4   8      685.27      752.90     31.21 o 
  -9   4   8     3695.52     3833.38    142.57 o 
  -8   4   8      368.22      393.34     27.35 o 
  -7   4   8     1430.24     1446.15     71.29 o 
  -6   4   8     1633.11     1644.76     44.44 o 
  -5   4   8     6905.37     6839.90    104.72 o 
  -4   4   8     1191.02     1175.11     23.74 o 
  -3   4   8        0.20        9.90      3.59 o 
  -2   4   8     1927.39     2067.27     35.84 o 
  -1   4   8      673.92      672.38     14.04 o 
   0   4   8       78.91       85.14      4.78 o 
   1   4   8     2898.65     2886.90     39.06 o 
   2   4   8       99.93      122.03      4.95 o 
   3   4   8     2350.83     2290.36     35.82 o 
   4   4   8     2125.75     2314.86     39.79 o 
   5   4   8     5481.69     5586.84     85.94 o 
   6   4   8     7105.04     7150.33    124.94 o 
   7   4   8      832.15      855.00     22.45 o 
   8   4   8     5708.20     5686.66    102.64 o 
   9   4   8        1.07        6.74      6.27 o 
  10   4   8     1070.43     1033.02     44.89 o 
  11   4   8      320.71      304.58     25.15 o 
  12   4   8      319.10      304.76     26.07 o 
  13   4   8      322.58      304.66     32.68 o 
  14   4   8       24.02        4.62     14.10 o 
 -11   5   8      883.62      907.34     39.40 o 
 -10   5   8      168.52      218.05     18.42 o 
  -9   5   8     1103.56     1145.73     38.74 o 
  -8   5   8      720.71      771.57     29.66 o 
  -7   5   8     1550.00     1475.12     42.50 o 
  -6   5   8     2416.99     2375.25     73.95 o 
  -5   5   8      257.18      244.76      9.86 o 
  -4   5   8       14.41       16.26      4.01 o 
  -3   5   8     1372.45     1401.96     26.98 o 
  -2   5   8       49.87       49.64      4.77 o 
  -1   5   8     2447.53     2316.97     36.35 o 
   0   5   8      285.35      313.02     10.61 o 
   1   5   8     2412.87     2402.35     40.42 o 
   2   5   8      246.01      246.42     10.47 o 
   3   5   8     4447.72     4351.68     68.26 o 
   4   5   8     8053.26     8209.35    123.06 o 
   5   5   8      464.54      505.19     12.97 o 
   6   5   8     9166.33     9030.43    135.50 o 
   7   5   8      244.07      261.09     11.33 o 
   8   5   8     1714.98     1754.02     37.97 o 
   9   5   8      310.97      302.61     16.64 o 
  10   5   8      248.78      250.71     15.65 o 
  11   5   8      336.37      360.56     27.90 o 
  12   5   8        0.35      -10.42     13.94 o 
  13   5   8       77.86      106.59     19.15 o 
  14   5   8       68.99       70.01     18.65 o 
 -10   6   8      804.35      884.65     35.45 o 
  -9   6   8       65.90       62.74     12.37 o 
  -8   6   8     1516.55     1511.80     45.41 o 
  -7   6   8      107.59      103.12     12.24 o 
  -6   6   8      344.18      381.51     18.96 o 
  -5   6   8     1302.56     1306.21     28.42 o 
  -4   6   8      105.92      124.14      7.25 o 
  -3   6   8        0.54        1.24      3.29 o 
  -2   6   8     3252.72     3273.01     53.64 o 
  -1   6   8      815.00      791.98     16.22 o 
   0   6   8        4.58        9.18      3.44 o 
   1   6   8     5318.97     5233.08     81.19 o 
   2   6   8     2558.50     2426.20     41.08 o 
   3   6   8      167.26      188.64      8.82 o 
   4   6   8     8645.93     8700.08    149.20 o 
   5   6   8     1232.80     1196.67     27.29 o 
   6   6   8     4264.25     4166.45     81.13 o 
   7   6   8      728.05      729.25     21.35 o 
   8   6   8      274.24      288.64     11.29 o 
   9   6   8     1796.41     1829.65     43.70 o 
  10   6   8      216.43      223.84     14.88 o 
  11   6   8      248.67      251.40     24.74 o 
  12   6   8       98.39       71.10     17.32 o 
  13   6   8      116.51      107.28     20.08 o 
  14   6   8       29.11       49.35     18.20 o 
 -10   7   8     1622.24     1905.77    130.47 o 
  -9   7   8       75.88       71.11     16.54 o 
  -8   7   8      514.51      506.36     25.85 o 
  -7   7   8     1165.50     1214.04     39.02 o 
  -6   7   8      594.32      567.89     23.96 o 
  -5   7   8      418.14      440.84     26.09 o 
  -4   7   8      395.01      383.55     17.78 o 
  -3   7   8      213.43      230.26     10.03 o 
  -2   7   8      173.95      176.24      8.03 o 
  -1   7   8     4147.14     4108.64     70.27 o 
   0   7   8     2885.37     2751.80     49.54 o 
   1   7   8      880.24      891.07     42.22 o 
   2   7   8     4895.62     4574.37     89.84 o 
   3   7   8     4165.96     3923.74     78.45 o 
   4   7   8     1668.01     1596.27     36.90 o 
   5   7   8     7287.92     7267.83    138.02 o 
   6   7   8        0.22        1.87      4.55 o 
   7   7   8     1616.53     1585.57     32.95 o 
   8   7   8     1353.00     1333.37     29.36 o 
   9   7   8      360.34      342.13     12.69 o 
  10   7   8      178.25      172.92     13.47 o 
  11   7   8      382.65      345.45     45.65 o 
  12   7   8       46.68       44.21     16.27 o 
  13   7   8       49.03       37.25     16.95 o 
  14   7   8       62.34       50.07     17.63 o 
  -9   8   8      158.48      135.67     16.15 o 
  -8   8   8      132.33      168.53     18.04 o 
  -7   8   8      194.32      170.20     14.86 o 
  -6   8   8       34.20       27.39      8.99 o 
  -5   8   8       43.60       46.35      8.99 o 
  -4   8   8      790.83      785.25     20.58 o 
  -3   8   8     1018.63      932.94     22.54 o 
  -2   8   8     2053.25     2113.16     37.31 o 
  -1   8   8      561.64      544.35     15.86 o 
   0   8   8      902.50      853.20     22.47 o 
   1   8   8     6439.94     6149.83    118.56 o 
   2   8   8      869.68      789.88     25.80 o 
   3   8   8    10447.91    10262.57    211.84 o 
   4   8   8      551.87      639.55     19.63 o 
   5   8   8     2758.98     2646.79     56.44 o 
   6   8   8     2122.92     2108.37     47.13 o 
   7   8   8      146.19      122.06      7.80 o 
   8   8   8     1801.07     1822.96     37.51 o 
   9   8   8      356.53      352.28     15.44 o 
  10   8   8        3.01        1.36      6.10 o 
  11   8   8        8.41       21.92      8.34 o 
  12   8   8      127.00      122.91     19.57 o 
  13   8   8      136.44      132.34     21.33 o 
  14   8   8        0.01       -4.40     25.47 o 
  -8   9   8      105.10      124.69     18.29 o 
  -7   9   8      308.62      313.57     35.17 o 
  -6   9   8        8.55        9.73      8.29 o 
  -5   9   8      133.91      118.95     12.36 o 
  -4   9   8      872.42      929.34     25.54 o 
  -3   9   8      660.48      630.86     23.10 o 
  -2   9   8      350.91      331.24     22.20 o 
  -1   9   8     3419.43     3324.53     76.02 o 
   0   9   8       25.69       30.06      5.83 o 
   1   9   8     2712.10     2700.90     58.03 o 
   2   9   8      104.82      107.46     10.35 o 
   3   9   8    10413.44    10064.74    188.66 o 
   4   9   8     3860.51     3688.01     75.23 o 
   5   9   8       60.29       47.76      7.63 o 
   6   9   8     2070.61     2014.75     40.08 o 
   7   9   8      247.51      235.28     11.63 o 
   8   9   8        0.97       -3.70      3.70 o 
   9   9   8      127.29      125.64     10.33 o 
  10   9   8       18.22       19.35      8.84 o 
  11   9   8       31.98       29.06      8.98 o 
  12   9   8       12.99       22.35     13.39 o 
  13   9   8     1386.70     1392.93     60.30 o 
  14   9   8      797.17      855.97     49.02 o 
  -7  10   8        2.75        2.48      9.21 o 
  -6  10   8      915.10     1014.22     35.34 o 
  -5  10   8      847.23      841.67     35.23 o 
  -4  10   8      277.86      276.39     14.76 o 
  -3  10   8      775.92      715.31     19.94 o 
  -2  10   8       57.00       55.31      7.50 o 
  -1  10   8     1988.55     1881.20     50.10 o 
   0  10   8      219.39      217.09     16.96 o 
   1  10   8     2761.08     2528.21     61.92 o 
   2  10   8     1454.78     1398.77     38.97 o 
   3  10   8        0.32        7.74      5.49 o 
   4  10   8      678.96      607.56     27.90 o 
   5  10   8       48.70       43.86      6.92 o 
   6  10   8      440.15      428.59     15.48 o 
   7  10   8      228.78      253.25     12.13 o 
   8  10   8       77.48       79.28     12.76 o 
   9  10   8       36.89       50.66      7.31 o 
  10  10   8        2.11        0.29      4.66 o 
  11  10   8      242.70      239.66     13.53 o 
  12  10   8      286.02      289.56     49.02 o 
  13  10   8       75.19       64.66     18.26 o 
  14  10   8      586.21      610.53     38.45 o 
  -6  11   8      623.89      603.68     24.00 o 
  -5  11   8      711.99      729.69     28.72 o 
  -4  11   8       26.94       31.13      7.78 o 
  -3  11   8      225.94      230.73     19.21 o 
  -2  11   8     1196.54     1196.52     39.27 o 
  -1  11   8      879.56      809.55     28.47 o 
   0  11   8     2465.52     2378.37     90.99 o 
   1  11   8      434.95      392.95     24.89 o 
   2  11   8     2501.26     2261.75     57.25 o 
   3  11   8     4364.33     4237.38     96.04 o 
   4  11   8        2.22        8.89     12.29 o 
   5  11   8      416.54      384.67     17.36 o 
   6  11   8        0.77       -4.05      4.05 o 
   7  11   8      276.29      264.32     12.91 o 
   8  11   8      192.60      173.77     10.69 o 
   9  11   8       84.68      107.60      9.26 o 
  10  11   8      639.70      647.23     21.72 o 
  11  11   8      112.88      132.60     10.74 o 
  12  11   8      621.19      675.05     27.81 o 
  13  11   8        0.79      -17.30     21.14 o 
  14  11   8      741.02      691.02     64.39 o 
  -5  12   8        1.19       -0.51      6.76 o 
  -4  12   8      501.49      485.12     38.92 o 
  -3  12   8       66.93       67.27      7.83 o 
  -2  12   8     2505.93     2414.74     53.08 o 
  -1  12   8      241.05      240.52     15.65 o 
   0  12   8      369.83      398.84     19.32 o 
   1  12   8     1071.06     1031.62     37.97 o 
   2  12   8      747.46      667.00     28.77 o 
   3  12   8      158.10      137.76     14.35 o 
   4  12   8      127.20      108.25     10.10 o 
   5  12   8        8.25       15.70      6.10 o 
   6  12   8       27.35       50.10      7.94 o 
   7  12   8      471.97      474.24     17.75 o 
   8  12   8      546.97      533.09     19.00 o 
   9  12   8      362.24      360.84     18.58 o 
  10  12   8      415.70      419.08     20.28 o 
  11  12   8      154.32      173.61     23.25 o 
  12  12   8     1139.89     1116.07     94.67 o 
  13  12   8     1047.19     1124.46     79.77 o 
  -4  13   8     1051.53     1012.28     31.29 o 
  -3  13   8      157.50      156.98     14.43 o 
  -2  13   8      203.84      211.57     13.09 o 
  -1  13   8      190.51      182.58     16.77 o 
   0  13   8      116.23      104.42     11.55 o 
   1  13   8      864.95      836.93     46.63 o 
   2  13   8      268.99      223.60     14.68 o 
   3  13   8       24.87       19.54      6.66 o 
   4  13   8        4.62       12.71      6.18 o 
   5  13   8       88.07       96.53     10.16 o 
   6  13   8      429.60      412.30     23.38 o 
   7  13   8      123.74      121.49     16.40 o 
   8  13   8       26.59       20.25      7.61 o 
   9  13   8      461.58      503.42     52.74 o 
  10  13   8     1521.03     1574.20     73.61 o 
  11  13   8     1691.01     1758.99     50.65 o 
  12  13   8       21.60       38.82     10.28 o 
  13  13   8      552.23      597.70    111.49 o 
  -3  14   8      182.40      186.42     17.20 o 
  -2  14   8       22.96       26.39      7.22 o 
  -1  14   8      327.63      354.33     27.11 o 
   0  14   8      151.68      150.06     13.49 o 
   1  14   8      202.76      171.85     17.85 o 
   2  14   8       35.94       23.92      9.44 o 
   3  14   8        1.14       -6.12      6.12 o 
   4  14   8      121.75      143.61     14.95 o 
   5  14   8        3.70       -2.88      9.13 o 
   6  14   8        2.03        3.84      7.48 o 
   7  14   8      183.18      203.14     17.13 o 
   8  14   8      321.58      320.37     18.46 o 
   9  14   8     1588.90     1692.56     73.83 o 
  10  14   8        8.42       11.84      7.28 o 
  11  14   8      441.39      447.27     31.07 o 
  12  14   8      246.02      299.16     19.57 o 
  -1  15   8       16.87       15.51     11.53 o 
   0  15   8       85.76       84.27     23.07 o 
   1  15   8        2.19       -0.60      8.07 o 
   2  15   8      341.09      330.88     22.76 o 
   3  15   8       47.10       49.97     11.20 o 
   4  15   8        0.45        4.18      7.79 o 
   5  15   8       55.00       56.66     11.88 o 
   6  15   8       24.33       33.27     10.39 o 
   7  15   8     1525.80     1541.44     56.30 o 
   8  15   8      252.50      272.30     18.65 o 
   9  15   8      365.65      343.78     19.48 o 
  10  15   8      438.92      460.19     21.66 o 
  11  15   8       25.12       35.16      9.22 o 
   1  16   8       39.70       37.48     16.34 o 
   2  16   8        4.68        0.00     10.57 o 
   3  16   8        3.67        4.05      7.79 o 
   4  16   8        5.10        8.65      8.76 o 
   5  16   8      298.75      305.74     22.76 o 
   6  16   8      238.99      247.42     20.72 o 
   7  16   8      448.54      439.54     24.64 o 
   8  16   8      652.24      593.61     39.26 o 
   9  16   8        0.91        6.42      8.86 o 
  10  16   8      214.38      272.12     21.85 o 
   5  17   8       23.62       44.95     14.22 o 
   6  17   8      433.82      406.28     39.40 o 
  -7  -9   9        8.14       17.66      8.61 o 
  -6  -9   9      434.50      406.46     61.51 o 
  -5  -9   9       35.01       53.70     15.59 o 
  -4  -9   9      235.81      290.25     44.21 o 
  -3  -9   9       34.05       73.04     27.87 o 
  -2  -9   9       13.82       10.97     11.73 o 
  -1  -9   9      212.87      222.55     23.55 o 
   0  -9   9      389.58      401.09     30.25 o 
  -9  -8   9       56.63       43.32     13.23 o 
  -8  -8   9      705.32      679.75     29.84 o 
  -7  -8   9       27.07       32.73      9.95 o 
  -6  -8   9       69.96       83.24     11.98 o 
  -5  -8   9       97.42      127.15     19.97 o 
  -4  -8   9       32.39       49.74     14.54 o 
  -3  -8   9      460.56      411.47     41.33 o 
  -2  -8   9      713.93      693.98     41.30 o 
  -1  -8   9        5.63        5.39      7.87 o 
   0  -8   9      265.13      262.97     20.18 o 
   1  -8   9       41.89       28.51     10.32 o 
   2  -8   9      431.74      424.97     30.02 o 
   3  -8   9      234.20      212.21     23.09 o 
 -10  -7   9      307.46      354.06     27.71 o 
  -9  -7   9      437.42      365.36     27.68 o 
  -8  -7   9       39.49       53.00     10.65 o 
  -7  -7   9       25.00       33.74      8.84 o 
  -6  -7   9       62.45       69.59     10.65 o 
  -5  -7   9      133.76      139.75     13.51 o 
  -4  -7   9      314.92      270.38     25.58 o 
  -3  -7   9       61.14       56.96     14.90 o 
  -2  -7   9     1328.00     1277.95     70.64 o 
  -1  -7   9        2.97        8.21      7.48 o 
   0  -7   9     1241.97     1103.07     39.63 o 
   1  -7   9      542.67      549.62     33.27 o 
   2  -7   9       37.66       45.76     10.66 o 
   3  -7   9     1093.72     1025.11     38.58 o 
   4  -7   9       29.10       28.49     12.18 o 
 -10  -6   9        1.03       -0.33      9.02 o 
  -9  -6   9       35.63       44.83     12.93 o 
  -8  -6   9        1.22       11.89      9.92 o 
  -7  -6   9      116.77      127.76     13.68 o 
  -6  -6   9      335.64      339.08     19.92 o 
  -5  -6   9      282.32      259.85     17.03 o 
  -4  -6   9     1802.13     1734.05     88.96 o 
  -3  -6   9       62.76       50.07     12.93 o 
  -2  -6   9     1434.78     1315.27     56.10 o 
  -1  -6   9     1421.91     1349.85     99.47 o 
   0  -6   9       14.63       13.14      7.52 o 
   1  -6   9     1150.54     1073.90     37.73 o 
   2  -6   9      471.48      394.50     22.18 o 
   3  -6   9     1039.68     1035.63     44.08 o 
   4  -6   9        0.86        1.25     11.48 o 
   5  -6   9       11.61        7.88     10.13 o 
   6  -6   9        0.26        0.56      9.84 o 
 -11  -5   9      137.47      176.84     26.91 o 
 -10  -5   9        0.80        6.07     10.62 o 
  -9  -5   9       48.65       69.48     38.44 o 
  -8  -5   9      576.07      608.55     33.47 o 
  -7  -5   9      164.94      131.08     15.09 o 
  -6  -5   9      409.33      402.69     21.06 o 
  -5  -5   9      912.94      875.72     31.51 o 
  -4  -5   9     2325.70     2145.74     92.34 o 
  -3  -5   9     1857.22     1800.74     49.96 o 
  -2  -5   9       22.40       24.93     10.39 o 
  -1  -5   9     4124.39     3921.42    120.83 o 
   0  -5   9      822.15      807.88     30.53 o 
   1  -5   9     1091.09      998.72     34.83 o 
   2  -5   9      361.07      334.40     35.10 o 
   3  -5   9      755.78      754.54     31.35 o 
   4  -5   9      254.83      234.77     14.85 o 
   5  -5   9      308.59      323.43     20.18 o 
   6  -5   9        0.00        9.10      8.15 o 
   7  -5   9       38.62       57.46     12.37 o 
 -11  -4   9       57.65       64.39     20.18 o 
 -10  -4   9      235.96      237.12     25.47 o 
  -9  -4   9        8.95       15.17      7.90 o 
  -8  -4   9      336.58      358.13     19.89 o 
  -7  -4   9      784.22      802.73     25.13 o 
  -6  -4   9     1056.47      978.77     33.57 o 
  -5  -4   9     4280.14     4152.59     98.94 o 
  -4  -4   9       11.78       24.07      7.42 o 
  -3  -4   9     5184.64     5057.46    113.85 o 
  -2  -4   9      847.93      834.97     29.85 o 
  -1  -4   9       94.75      104.89     15.38 o 
   0  -4   9     2925.64     2822.27     60.67 o 
   1  -4   9        4.71       17.19      5.81 o 
   2  -4   9      475.64      478.94     18.73 o 
   3  -4   9       99.58      111.27     10.54 o 
   4  -4   9      160.23      191.25     13.09 o 
   5  -4   9        0.42        8.93      6.83 o 
   6  -4   9       18.65       34.79      9.57 o 
   7  -4   9        0.37       -0.65      7.61 o 
   8  -4   9        0.62       -0.05     11.08 o 
 -12  -3   9      129.65      149.87     16.30 o 
 -11  -3   9        1.11        1.02      6.86 o 
 -10  -3   9       22.65       37.59      9.21 o 
  -9  -3   9      356.81      334.29     16.25 o 
  -8  -3   9       25.20       19.87      6.91 o 
  -7  -3   9     4720.98     4744.60     91.56 o 
  -6  -3   9      283.44      264.09     13.81 o 
  -5  -3   9     1228.88     1275.96     45.36 o 
  -4  -3   9     2880.55     2751.58     50.87 o 
  -3  -3   9      991.44      976.06     23.60 o 
  -2  -3   9     3616.90     3550.21     92.53 o 
  -1  -3   9       56.23       65.49      6.88 o 
   0  -3   9     3337.54     3377.00     82.79 o 
   1  -3   9      411.72      390.77     15.93 o 
   2  -3   9        4.27        1.86      4.87 o 
   3  -3   9        4.60        8.98      5.79 o 
   4  -3   9        0.50        9.13      5.90 o 
   5  -3   9       45.32       56.24      8.93 o 
   6  -3   9      307.01      326.93     19.65 o 
   7  -3   9        4.92       -2.37      7.35 o 
   8  -3   9      625.17      618.39     84.09 o 
   9  -3   9      196.28      225.14     24.54 o 
 -12  -2   9       20.66       20.92      9.79 o 
 -11  -2   9       58.12       70.88     11.60 o 
 -10  -2   9        0.64        0.33      9.66 o 
  -9  -2   9     2804.25     2764.48     59.91 o 
  -8  -2   9      938.46      952.58     25.77 o 
  -7  -2   9     2756.22     2828.88     48.48 o 
  -6  -2   9     8831.32     8550.95    125.77 o 
  -5  -2   9       68.21       57.07      6.63 o 
  -4  -2   9     4890.36     4784.79     81.04 o 
  -3  -2   9      932.22      953.32     22.88 o 
  -2  -2   9     5424.85     5305.95     87.80 o 
  -1  -2   9     2145.00     2134.78     39.91 o 
   0  -2   9      102.32      114.91      6.93 o 
   1  -2   9        5.44       -0.65      4.18 o 
   2  -2   9        1.07        1.19      4.29 o 
   3  -2   9        3.09        2.19      4.83 o 
   4  -2   9       88.30      101.90      9.35 o 
   5  -2   9        0.29        6.39      5.64 o 
   6  -2   9     1034.11     1101.27     36.21 o 
   7  -2   9       15.98        8.03      7.81 o 
   8  -2   9      413.47      427.77     25.17 o 
   9  -2   9      100.41       86.33     17.42 o 
  10  -2   9        4.67       -1.48     11.94 o 
 -12  -1   9       70.11       64.21     12.27 o 
 -11  -1   9      726.45      685.43     28.15 o 
 -10  -1   9     1008.64     1008.65     39.95 o 
  -9  -1   9     1496.12     1570.56     35.78 o 
  -8  -1   9     4223.98     4169.77    101.07 o 
  -7  -1   9        0.36        3.93      4.79 o 
  -6  -1   9     2177.67     2241.51     37.56 o 
  -5  -1   9     1042.68     1034.01     28.57 o 
  -4  -1   9     4589.70     4479.13     71.84 o 
  -3  -1   9     3893.50     3839.37     62.41 o 
  -2  -1   9      501.47      494.03     14.05 o 
  -1  -1   9     1064.75     1064.07     23.28 o 
   0  -1   9      195.46      180.75      8.09 o 
   1  -1   9      178.21      159.99      6.98 o 
   2  -1   9      977.95      930.08     25.27 o 
   3  -1   9      446.16      412.82     15.79 o 
   4  -1   9     2093.15     2001.80     45.23 o 
   5  -1   9      557.99      502.66     26.63 o 
   6  -1   9     1095.74     1134.01     31.32 o 
   7  -1   9      825.39      774.11     28.78 o 
   8  -1   9       28.21       32.89      9.38 o 
   9  -1   9      807.95      809.09     40.40 o 
  10  -1   9       15.07       17.30     26.91 o 
  11  -1   9     1005.40     1111.97     82.65 o 
 -12   0   9      695.56      678.59     26.43 o 
 -11   0   9      465.10      511.42     22.27 o 
 -10   0   9     2830.14     2880.77     63.22 o 
  -9   0   9      264.55      277.00     13.72 o 
  -8   0   9     2117.01     2081.61     59.98 o 
  -7   0   9     1934.04     1913.11     56.74 o 
  -6   0   9       36.66       60.15      6.34 o 
  -5   0   9     7097.81     7057.46    107.94 o 
  -4   0   9      105.05      107.04      7.24 o 
  -3   0   9     2320.38     2317.68     40.71 o 
  -2   0   9       25.30       23.95      4.70 o 
  -1   0   9       51.94       48.53      4.28 o 
   0   0   9      493.39      512.27     13.57 o 
   1   0   9       81.23       83.39      5.27 o 
   2   0   9      798.66      793.87     19.56 o 
   3   0   9     1466.15     1414.90     26.52 o 
   4   0   9     3227.57     3175.87     59.43 o 
   5   0   9     3380.70     3379.48     68.64 o 
   6   0   9       27.28       41.24      7.15 o 
   7   0   9     1257.73     1343.48     43.29 o 
   8   0   9      141.34      130.29     23.20 o 
   9   0   9     1874.46     1938.02     67.88 o 
  10   0   9      617.08      576.65     55.74 o 
  11   0   9      196.26      189.33     41.33 o 
 -11   1   9      330.97      307.40     17.74 o 
 -10   1   9      709.73      689.64     25.09 o 
  -9   1   9     1482.10     1415.68     37.23 o 
  -8   1   9       98.52      138.98     20.48 o 
  -7   1   9     6279.39     6298.67    119.13 o 
  -6   1   9     1758.32     1728.74     37.29 o 
  -5   1   9     1983.13     1944.11     36.00 o 
  -4   1   9      105.00      105.68      6.94 o 
  -3   1   9      206.42      201.94      9.19 o 
  -2   1   9     1800.39     1820.60     33.00 o 
  -1   1   9      369.53      385.51     10.45 o 
   0   1   9      534.18      514.04     12.01 o 
   1   1   9      462.38      456.93     13.48 o 
   2   1   9      897.11      913.53     15.67 o 
   3   1   9     4550.37     4536.33     69.85 o 
   4   1   9       49.61       39.17      5.68 o 
   5   1   9      258.54      274.89     11.53 o 
   6   1   9      116.69      117.23      8.41 o 
   7   1   9     1770.96     1806.54     43.00 o 
   8   1   9     1332.82     1402.73     40.87 o 
   9   1   9      495.85      478.53     29.08 o 
  10   1   9       78.80      119.17     30.75 o 
  11   1   9      108.23       60.55     29.79 o 
  12   1   9       72.66      116.29     34.60 o 
 -11   2   9      705.21      731.13     69.26 o 
 -10   2   9       31.74       29.55     11.24 o 
  -9   2   9     3787.45     3750.86    100.41 o 
  -8   2   9     2461.23     2491.13     79.51 o 
  -7   2   9     1012.26     1003.00     33.20 o 
  -6   2   9     1321.74     1314.75     28.99 o 
  -5   2   9     1497.55     1396.74     27.86 o 
  -4   2   9        6.55        8.26      3.79 o 
  -3   2   9     1886.61     1900.70     34.50 o 
  -2   2   9       51.78       59.36      5.52 o 
  -1   2   9       91.67       82.08      5.24 o 
   0   2   9      393.64      391.30     10.27 o 
   1   2   9     4701.41     4803.12     62.31 o 
   2   2   9      418.80      413.06      9.23 o 
   3   2   9     2319.70     2293.54     32.26 o 
   4   2   9     1370.69     1336.89     22.85 o 
   5   2   9      270.01      271.11     10.01 o 
   6   2   9     5288.16     5217.13     82.60 o 
   7   2   9       95.65       82.61      8.21 o 
   8   2   9     1519.28     1554.74     42.92 o 
   9   2   9      491.26      535.88     28.78 o 
  10   2   9       36.70        8.65     22.10 o 
  11   2   9      262.02      228.74     40.37 o 
  12   2   9       55.06      107.64     34.60 o 
 -11   3   9      878.28      852.83     35.21 o 
 -10   3   9     1515.12     1814.15     53.18 o 
  -9   3   9      634.45      646.15     27.94 o 
  -8   3   9     2950.34     2988.32     73.18 o 
  -7   3   9        3.27       -0.13      6.63 o 
  -6   3   9        3.50        3.68      5.18 o 
  -5   3   9     3435.73     3391.87     68.07 o 
  -4   3   9      304.23      302.56     11.68 o 
  -3   3   9       64.33       69.56      5.82 o 
  -2   3   9       80.14       87.75      6.16 o 
  -1   3   9     2176.79     2023.72     32.53 o 
   0   3   9      471.62      439.29      9.66 o 
   1   3   9     3132.63     3180.28     42.88 o 
   2   3   9     5336.21     5502.18     73.61 o 
   3   3   9      127.84      111.80      4.94 o 
   4   3   9     9358.12     9398.70    116.82 o 
   5   3   9     1700.20     1655.25     33.37 o 
   6   3   9    10409.18    10498.16    170.60 o 
   7   3   9        4.33       -0.96      4.66 o 
   8   3   9      108.33      106.12      9.62 o 
   9   3   9     1042.31      987.62     32.55 o 
  10   3   9       43.99       15.38     21.14 o 
  11   3   9      589.12      595.87     55.74 o 
  12   3   9       15.22       25.95     26.91 o 
  13   3   9       78.23       66.31     32.68 o 
 -11   4   9        0.71        9.27     14.35 o 
 -10   4   9     1605.98     1683.92     51.67 o 
  -9   4   9       69.70       97.74     13.39 o 
  -8   4   9      658.69      610.26     37.60 o 
  -7   4   9      285.06      228.89     22.84 o 
  -6   4   9      332.29      342.21     18.29 o 
  -5   4   9      189.34      194.11      9.77 o 
  -4   4   9       19.32       26.73      5.69 o 
  -3   4   9     3232.81     3269.00     57.83 o 
  -2   4   9     3850.04     3865.60     65.87 o 
  -1   4   9     2199.58     2206.93     37.18 o 
   0   4   9     3403.48     3366.83     47.73 o 
   1   4   9      195.93      202.48      8.00 o 
   2   4   9     9121.53     9167.14    119.50 o 
   3   4   9     2439.74     2451.28     35.63 o 
   4   4   9     8181.27     8444.24    120.70 o 
   5   4   9     1165.77     1191.28     22.17 o 
   6   4   9       52.59       54.06     12.74 o 
   7   4   9      167.00      194.78     11.86 o 
   8   4   9      538.46      527.06     19.40 o 
   9   4   9      725.71      722.85     27.24 o 
  10   4   9       38.15       46.96     14.24 o 
  11   4   9       15.73        5.77     12.23 o 
  12   4   9      567.73      509.37     51.90 o 
  13   4   9       28.54        4.81     24.03 o 
 -10   5   9      539.79      563.57     28.02 o 
  -9   5   9      125.70      129.10     15.10 o 
  -8   5   9      273.61      318.33     34.03 o 
  -7   5   9       10.72        9.15      8.49 o 
  -6   5   9      165.31      170.56     13.94 o 
  -5   5   9      874.45      863.34     21.88 o 
  -4   5   9      629.85      603.82     20.88 o 
  -3   5   9      129.04      128.95      7.90 o 
  -2   5   9      971.91      988.11     22.72 o 
  -1   5   9      409.39      433.70     12.17 o 
   0   5   9     3814.29     3787.16     63.97 o 
   1   5   9     3263.84     3183.78     50.31 o 
   2   5   9     2699.29     2582.67     40.80 o 
   3   5   9     5638.55     5433.21     89.51 o 
   4   5   9      166.32      142.62      7.50 o 
   5   5   9     1192.91     1231.98     25.63 o 
   6   5   9     1092.91     1081.95     23.62 o 
   7   5   9     4122.94     4212.25     85.93 o 
   8   5   9      900.79      929.91     30.68 o 
   9   5   9       27.26       25.76      8.06 o 
  10   5   9      124.42      143.95     13.16 o 
  11   5   9        7.46       -7.37     11.20 o 
  12   5   9      353.95      346.59     27.90 o 
  13   5   9      145.39      120.49     20.77 o 
 -10   6   9       32.41       37.79     12.69 o 
  -9   6   9      177.76      214.96     20.24 o 
  -8   6   9      265.05      261.72     18.57 o 
  -7   6   9       35.46       38.74     10.32 o 
  -6   6   9       51.09       43.47     10.82 o 
  -5   6   9       11.96       21.83      6.19 o 
  -4   6   9     1657.52     1617.20     33.57 o 
  -3   6   9      600.20      567.55     16.58 o 
  -2   6   9     2922.46     2847.49     47.10 o 
  -1   6   9     5208.32     5124.57     78.04 o 
   0   6   9      511.42      457.77     12.41 o 
   1   6   9    14159.71    13601.42    213.29 o 
   2   6   9       89.45       91.86      6.24 o 
   3   6   9     3758.29     3792.26     64.92 o 
   4   6   9      837.88      873.77     20.02 o 
   5   6   9     1158.79     1130.63     24.21 o 
   6   6   9     1912.12     1985.37     37.65 o 
   7   6   9      825.72      870.29     25.69 o 
   8   6   9      129.33      128.02     10.17 o 
   9   6   9      810.45      807.56     25.21 o 
  10   6   9        5.06       10.31      8.00 o 
  11   6   9       87.47      106.94     23.55 o 
  12   6   9        1.54        2.99     12.45 o 
  13   6   9      156.44      157.82     22.02 o 
  14   6   9       21.30       10.06     15.19 o 
  -9   7   9        0.57       -4.28     11.68 o 
  -8   7   9      459.89      454.44     24.19 o 
  -7   7   9      287.30      262.61     18.29 o 
  -6   7   9      340.59      298.59     18.46 o 
  -5   7   9       98.70      109.13     11.85 o 
  -4   7   9      967.58      921.18     22.97 o 
  -3   7   9     1991.23     1983.92     63.88 o 
  -2   7   9        0.99        9.41      3.99 o 
  -1   7   9    12680.76    12560.19    180.04 o 
   0   7   9     2294.29     2301.11     56.06 o 
   1   7   9     1286.86     1307.67     40.71 o 
   2   7   9      512.03      478.89     14.19 o 
   3   7   9      493.25      488.48     14.34 o 
   4   7   9     3842.01     3703.58     75.03 o 
   5   7   9      548.36      556.26     18.51 o 
   6   7   9      719.77      711.03     21.98 o 
   7   7   9       18.20        4.89      5.39 o 
   8   7   9        6.92        3.82      5.43 o 
   9   7   9      222.55      225.69     13.14 o 
  10   7   9        0.21       -3.00      6.23 o 
  11   7   9      432.93      430.49     30.56 o 
  12   7   9      369.61      326.84     28.54 o 
  13   7   9      281.05      310.19     44.69 o 
  14   7   9      975.64      935.88     75.93 o 
  -9   8   9      154.88      164.35     23.33 o 
  -8   8   9      107.49      109.14     14.52 o 
  -7   8   9       24.63       23.43     10.13 o 
  -6   8   9      949.20      953.97     33.75 o 
  -5   8   9     1976.63     2072.43     54.87 o 
  -4   8   9        1.05        2.53      4.96 o 
  -3   8   9     4236.54     4255.75     72.44 o 
  -2   8   9     4913.23     4885.02     81.13 o 
  -1   8   9     1304.45     1264.92     30.46 o 
   0   8   9      741.64      729.85     19.22 o 
   1   8   9      327.83      319.09     11.91 o 
   2   8   9     3979.44     3875.59     79.02 o 
   3   8   9      384.65      353.17     21.08 o 
   4   8   9      150.38      142.60      9.35 o 
   5   8   9        1.42        7.75      4.28 o 
   6   8   9      428.89      454.25     20.08 o 
   7   8   9       88.91       83.74      9.47 o 
   8   8   9      186.19      181.52     10.30 o 
   9   8   9      753.37      788.50     28.70 o 
  10   8   9      397.68      386.47     20.15 o 
  11   8   9      489.58      515.91     23.60 o 
  12   8   9     1425.74     1439.36    100.43 o 
  13   8   9        4.79        0.00     14.08 o 
  14   8   9      629.04      613.11     40.08 o 
  -8   9   9      310.22      359.69     23.40 o 
  -7   9   9      165.62      154.05     16.38 o 
  -6   9   9       30.57       29.83     10.19 o 
  -5   9   9     1304.15     1380.43     41.90 o 
  -4   9   9     1343.92     1376.89     30.92 o 
  -3   9   9      363.89      337.83     13.29 o 
  -2   9   9     2355.57     2275.91     43.28 o 
  -1   9   9      247.01      256.95     12.53 o 
   0   9   9     2141.14     2073.29     57.60 o 
   1   9   9     1273.69     1196.77     35.25 o 
   2   9   9        3.31        7.05      6.49 o 
   3   9   9       46.57       53.34     10.31 o 
   4   9   9      373.36      388.95     17.30 o 
   5   9   9        8.61       25.22      6.05 o 
   6   9   9      286.09      297.41     15.30 o 
   7   9   9     1274.58     1321.61     38.45 o 
   8   9   9      266.40      271.69     12.78 o 
   9   9   9      143.96      149.65     10.16 o 
  10   9   9     2310.56     2352.53     62.73 o 
  11   9   9      560.80      570.82     27.65 o 
  12   9   9      208.06      223.84     23.78 o 
  13   9   9       74.88       91.66     19.29 o 
  14   9   9      214.78      241.69     26.27 o 
  -7  10   9      376.87      379.55     23.24 o 
  -6  10   9      619.20      675.09     48.12 o 
  -5  10   9        3.36        4.51      6.10 o 
  -4  10   9     2396.27     2277.61     76.57 o 
  -3  10   9       33.64       51.20      6.68 o 
  -2  10   9     1753.73     1815.07     37.05 o 
  -1  10   9     1415.97     1374.21     33.55 o 
   0  10   9       25.97       27.53      5.71 o 
   1  10   9     1126.20     1039.10     37.11 o 
   2  10   9        0.35       -1.72      4.94 o 
   3  10   9       58.98       62.90      8.43 o 
   4  10   9      289.87      273.18     14.71 o 
   5  10   9      513.94      481.03     19.54 o 
   6  10   9      348.89      365.51     16.97 o 
   7  10   9      435.39      467.45     23.02 o 
   8  10   9     1378.17     1388.86     46.61 o 
   9  10   9     1718.23     1779.85     41.74 o 
  10  10   9      663.68      700.09     22.73 o 
  11  10   9      933.15      939.00     33.72 o 
  12  10   9       75.43      105.04     19.70 o 
  13  10   9      769.68      799.27     43.64 o 
  14  10   9      193.40      235.54     58.15 o 
  -6  11   9      107.16      111.49     14.15 o 
  -5  11   9       79.79      107.43     11.43 o 
  -4  11   9     1286.48     1336.45     36.35 o 
  -3  11   9      938.52      881.34     25.27 o 
  -2  11   9       37.93       44.64      7.22 o 
  -1  11   9      323.11      296.24     17.89 o 
   0  11   9       76.96       79.16     10.10 o 
   1  11   9      202.71      186.57     13.59 o 
   2  11   9        0.44        2.55      5.16 o 
   3  11   9      466.56      463.61     19.98 o 
   4  11   9       10.84       20.03      6.61 o 
   5  11   9        0.10        1.43      5.16 o 
   6  11   9      895.55      839.40     28.22 o 
   7  11   9     1455.91     1443.79     41.63 o 
   8  11   9      402.19      365.46     15.54 o 
   9  11   9     1487.20     1528.52     37.66 o 
  10  11   9      211.91      229.00     13.32 o 
  11  11   9     1649.46     1747.77     43.00 o 
  12  11   9      234.95      263.67     24.71 o 
  13  11   9      364.70      432.99     67.28 o 
  -5  12   9      649.83      678.12     25.56 o 
  -4  12   9        3.23       10.59      6.66 o 
  -3  12   9       43.28       49.45      8.73 o 
  -2  12   9       49.54       55.56      8.14 o 
  -1  12   9      490.27      454.99     17.88 o 
   0  12   9       68.97       66.88      9.79 o 
   1  12   9       62.54       51.18      9.57 o 
   2  12   9      133.73      139.47     14.30 o 
   3  12   9        3.62       10.85      8.32 o 
   4  12   9     2291.45     2182.29     59.73 o 
   5  12   9      594.42      609.40     23.77 o 
   6  12   9        6.57       -2.47      4.93 o 
   7  12   9     2141.60     2046.40     54.27 o 
   8  12   9       27.41       43.91      7.22 o 
   9  12   9     1549.53     1611.26     45.92 o 
  10  12   9      293.14      327.85     16.03 o 
  11  12   9      106.99      110.83     12.53 o 
  12  12   9      954.68      980.30     44.03 o 
  13  12   9      261.80      246.04     43.25 o 
  -4  13   9      247.58      250.65     17.29 o 
  -3  13   9        1.59        5.92      6.11 o 
  -2  13   9      264.20      230.50     13.99 o 
  -1  13   9       17.15        5.09      5.88 o 
   0  13   9       71.24       62.18     10.03 o 
   1  13   9        0.23        3.20      5.79 o 
   2  13   9      720.55      744.54     32.69 o 
   3  13   9      138.08      118.69     11.78 o 
   4  13   9      415.91      422.42     19.93 o 
   5  13   9      543.86      563.25     23.26 o 
   6  13   9      244.54      230.92     14.96 o 
   7  13   9     1598.43     1565.84     45.23 o 
   8  13   9      364.23      384.27     24.20 o 
   9  13   9      104.99      101.59     12.30 o 
  10  13   9     1108.69     1101.27     36.67 o 
  11  13   9      354.98      401.92     21.51 o 
  12  13   9      323.57      339.61     20.41 o 
  13  13   9      114.51      117.25     34.60 o 
  -2  14   9      189.82      145.87     12.15 o 
  -1  14   9       37.94       19.80      8.29 o 
   0  14   9      466.35      420.53     21.72 o 
   1  14   9      386.88      422.14     35.06 o 
   2  14   9       84.67       84.85     11.07 o 
   3  14   9      681.26      647.63     26.07 o 
   4  14   9     1019.15      906.97     38.36 o 
   5  14   9      775.01      727.81     33.59 o 
   6  14   9      676.43      671.57     43.73 o 
   7  14   9      142.23      128.78     15.96 o 
   8  14   9      738.44      704.27     35.03 o 
   9  14   9      604.83      663.61     27.55 o 
  10  14   9      174.07      185.92     15.54 o 
  11  14   9       21.68       34.03     10.22 o 
  12  14   9      120.66      125.16     14.49 o 
  -1  15   9      406.37      392.56     25.80 o 
   0  15   9        0.97       -0.96     11.53 o 
   1  15   9        4.17       -2.17     14.42 o 
   2  15   9      200.85      205.16     18.99 o 
   3  15   9      222.28      200.03     18.31 o 
   4  15   9      550.57      560.17     36.52 o 
   5  15   9      120.34      120.11     21.14 o 
   6  15   9      668.46      599.03     55.26 o 
   7  15   9      531.01      562.93     30.56 o 
   8  15   9       50.26       47.00     12.86 o 
   9  15   9      622.02      574.96     29.28 o 
  10  15   9       47.29       48.72     11.13 o 
  11  15   9      176.72      180.83     15.30 o 
   1  16   9       30.74       18.26     14.42 o 
   2  16   9      668.95      609.32     46.13 o 
   3  16   9       10.34        4.81     11.53 o 
   4  16   9      427.33      459.40     39.40 o 
   5  16   9      602.98      687.17     49.02 o 
   6  16   9       50.64       57.66     19.22 o 
   7  16   9      233.95      233.54     30.75 o 
   8  16   9       55.60       44.21     21.14 o 
   9  16   9      594.07      696.78     56.70 o 
  -7  -8  10       68.11       68.64     20.75 o 
  -6  -8  10      324.46      317.78     29.42 o 
  -5  -8  10      795.09      800.40     45.29 o 
  -4  -8  10      348.23      379.63     49.02 o 
  -3  -8  10      594.55      530.52     56.70 o 
  -2  -8  10      220.13      227.03     23.32 o 
  -1  -8  10      609.24      589.84     92.26 o 
   0  -8  10       68.33       76.96     15.99 o 
  -8  -7  10      637.18      644.64     90.82 o 
  -7  -7  10     1433.31     1529.02     84.03 o 
  -6  -7  10       12.19       20.23      9.96 o 
  -5  -7  10     1221.46     1106.63     83.61 o 
  -4  -7  10      311.77      285.40     27.08 o 
  -3  -7  10     1212.80     1139.70    148.49 o 
  -2  -7  10      354.05      342.37     29.69 o 
  -1  -7  10      328.15      318.82     21.60 o 
   0  -7  10      650.65      587.73     28.79 o 
   1  -7  10        1.08        4.03      8.55 o 
   2  -7  10       19.32       32.65     12.62 o 
   3  -7  10      287.62      320.61     37.48 o 
  -9  -6  10      697.10      660.72     37.64 o 
  -8  -6  10        1.21       10.03     10.62 o 
  -7  -6  10     1442.70     1483.13     78.56 o 
  -6  -6  10       57.05       55.29     10.43 o 
  -5  -6  10     2162.11     2155.85     60.17 o 
  -4  -6  10      562.32      518.56     34.07 o 
  -3  -6  10      493.62      478.97     84.09 o 
  -2  -6  10     1083.12     1011.48     48.70 o 
  -1  -6  10        0.06        4.62      6.95 o 
   0  -6  10      661.64      629.22     63.59 o 
   1  -6  10       28.43       16.37      8.53 o 
   2  -6  10       14.08       18.58      8.74 o 
   3  -6  10      107.51       95.84     13.43 o 
   4  -6  10       57.04       66.50     12.70 o 
 -10  -5  10        0.48        5.77     11.02 o 
  -9  -5  10     1289.70     1332.83     75.44 o 
  -8  -5  10      119.66      115.25     17.05 o 
  -7  -5  10     1980.14     1893.27     77.94 o 
  -6  -5  10      735.05      686.76     28.90 o 
  -5  -5  10      522.29      519.55     41.32 o 
  -4  -5  10     3172.29     3106.75     92.52 o 
  -3  -5  10     1041.86      890.06     43.24 o 
  -2  -5  10     1631.74     1617.61     96.59 o 
  -1  -5  10       16.87       14.01     17.30 o 
   0  -5  10      112.60      111.23     12.99 o 
   1  -5  10      250.25      252.87     24.94 o 
   2  -5  10      329.53      327.98     27.12 o 
   3  -5  10       41.38       32.44      9.55 o 
   4  -5  10      198.93      189.16     16.34 o 
   5  -5  10       64.77       59.15     14.77 o 
   6  -5  10      442.68      469.97     30.78 o 
 -10  -4  10      285.17      296.16     46.61 o 
  -9  -4  10      829.65      931.18     93.22 o 
  -8  -4  10     2037.88     1981.09     97.55 o 
  -7  -4  10      154.38      148.55     16.41 o 
  -6  -4  10     3321.04     3113.25    102.32 o 
  -5  -4  10     1112.23     1044.66     35.33 o 
  -4  -4  10     1208.57     1083.91     45.49 o 
  -3  -4  10      176.34      194.73     32.53 o 
  -2  -4  10      157.61      176.99     19.83 o 
  -1  -4  10       46.07       36.25     12.01 o 
   0  -4  10       89.23       86.62     11.34 o 
   1  -4  10       57.49       39.06      8.96 o 
   2  -4  10      130.67      144.08     11.22 o 
   3  -4  10       35.06       35.44      7.96 o 
   4  -4  10      402.54      414.55     18.95 o 
   5  -4  10       10.35        8.45      7.81 o 
   6  -4  10      556.10      528.97     26.21 o 
   7  -4  10       10.11        9.64      9.05 o 
 -11  -3  10      498.72      495.68     29.42 o 
 -10  -3  10     2127.72     2147.71     69.07 o 
  -9  -3  10       87.47       81.38     13.52 o 
  -8  -3  10     2707.73     2706.90     69.03 o 
  -7  -3  10     1027.24     1000.38     29.12 o 
  -6  -3  10      457.39      448.76     18.36 o 
  -5  -3  10     2858.48     2838.09     59.55 o 
  -4  -3  10      926.85      886.78     26.77 o 
  -3  -3  10      784.75      776.93     23.21 o 
  -2  -3  10     1175.37     1143.41     30.35 o 
  -1  -3  10       29.22       47.38      8.86 o 
   0  -3  10        7.97        8.67      5.02 o 
   1  -3  10        0.06        7.63      5.40 o 
   2  -3  10      246.84      260.79     13.97 o 
   3  -3  10      422.28      427.87     17.98 o 
   4  -3  10      700.15      720.24     24.52 o 
   5  -3  10      316.87      351.00     17.60 o 
   6  -3  10      501.72      543.99     29.45 o 
   7  -3  10      904.00      910.56     35.06 o 
   8  -3  10      264.36      305.10     25.63 o 
 -11  -2  10       27.80       31.91      9.99 o 
 -10  -2  10     1235.75     1205.60     51.29 o 
  -9  -2  10     1168.67     1182.60     33.28 o 
  -8  -2  10      377.41      391.73     21.03 o 
  -7  -2  10     2932.75     2793.40     69.71 o 
  -6  -2  10        2.04        9.29      5.83 o 
  -5  -2  10     2455.23     2373.91     46.53 o 
  -4  -2  10      148.37      154.30      9.53 o 
  -3  -2  10        2.23       11.33      4.85 o 
  -2  -2  10       35.02       30.19      5.41 o 
  -1  -2  10      251.16      237.01     13.97 o 
   0  -2  10       50.90       48.47      7.49 o 
   1  -2  10      359.20      373.01     17.76 o 
   2  -2  10      233.14      255.19     13.23 o 
   3  -2  10      891.69      848.51     25.84 o 
   4  -2  10     2047.31     1994.77     47.08 o 
   5  -2  10     1405.64     1358.13     36.29 o 
   6  -2  10      453.01      459.37     22.57 o 
   7  -2  10      227.58      254.25     17.80 o 
   8  -2  10      150.74      121.78     14.56 o 
   9  -2  10      201.28      249.15     24.67 o 
 -11  -1  10     1244.80     1259.55     40.91 o 
 -10  -1  10       99.64       88.79     12.16 o 
  -9  -1  10     2660.02     2651.61     53.45 o 
  -8  -1  10      265.15      281.13     15.79 o 
  -7  -1  10     3456.98     3329.82     70.26 o 
  -6  -1  10      527.47      502.51     17.13 o 
  -5  -1  10      182.95      183.74     10.61 o 
  -4  -1  10       22.47       14.98      5.37 o 
  -3  -1  10      407.51      393.58     14.17 o 
  -2  -1  10      413.99      422.09     14.34 o 
  -1  -1  10     1869.17     1776.10     48.34 o 
   0  -1  10      122.54      117.38      7.49 o 
   1  -1  10     3830.67     3706.94     63.73 o 
   2  -1  10       89.69       99.67      8.57 o 
   3  -1  10     3236.25     3247.36     78.24 o 
   4  -1  10      490.57      526.02     19.30 o 
   5  -1  10       87.68       87.69      9.57 o 
   6  -1  10     2521.06     2409.31     54.76 o 
   7  -1  10      356.30      408.71     21.48 o 
   8  -1  10      599.85      672.37     28.56 o 
   9  -1  10        4.86       17.68     21.14 o 
  10  -1  10       92.63       95.15     31.72 o 
 -11   0  10     1123.41     1121.59     40.01 o 
 -10   0  10      204.76      214.91     17.69 o 
  -9   0  10     1906.39     2018.39     60.66 o 
  -8   0  10     1386.20     1306.10     47.44 o 
  -7   0  10        0.13        3.05      6.52 o 
  -6   0  10      301.23      337.20     13.75 o 
  -5   0  10        4.12        1.45      4.44 o 
  -4   0  10      862.05      812.03     21.53 o 
  -3   0  10      541.42      554.75     16.88 o 
  -2   0  10      438.97      445.96     14.59 o 
  -1   0  10      917.35      894.21     26.77 o 
   0   0  10      178.68      182.80      9.15 o 
   1   0  10     5582.93     5431.17     88.51 o 
   2   0  10     1056.33     1048.45     23.32 o 
   3   0  10      368.93      367.10     14.93 o 
   4   0  10     2863.18     2857.09     59.98 o 
   5   0  10       55.96       92.25      9.04 o 
   6   0  10      973.23     1003.15     33.43 o 
   7   0  10        6.08       14.20      7.44 o 
   8   0  10      263.43      305.00     18.39 o 
   9   0  10      363.52      365.86     32.68 o 
  10   0  10      111.69      108.60     32.68 o 
 -11   1  10      526.37      598.39     34.35 o 
 -10   1  10      985.21      955.36     62.76 o 
  -9   1  10       25.25       27.18     10.16 o 
  -8   1  10      534.19      567.79     40.37 o 
  -7   1  10       61.95       60.35      9.07 o 
  -6   1  10       20.66       21.42      5.66 o 
  -5   1  10      802.61      788.39     21.09 o 
  -4   1  10       47.10       55.24      7.64 o 
  -3   1  10      854.78      883.16     21.89 o 
  -2   1  10      242.54      251.28     14.75 o 
  -1   1  10     4340.36     4293.47     65.97 o 
   0   1  10     2795.92     2712.34     48.65 o 
   1   1  10       11.99       20.62      4.16 o 
   2   1  10     3139.50     3166.29     54.59 o 
   3   1  10      139.09      125.87      7.69 o 
   4   1  10     3864.90     3927.79     77.53 o 
   5   1  10     2068.95     2104.64     47.01 o 
   6   1  10      144.82      165.85     10.61 o 
   7   1  10      694.41      700.56     30.11 o 
   8   1  10      630.31      666.65     26.33 o 
   9   1  10       24.92       18.51      9.46 o 
  10   1  10       72.95      102.84     28.83 o 
  11   1  10      114.51      118.21     32.68 o 
 -11   2  10      142.21      127.02     16.23 o 
 -10   2  10     1132.10     1176.67     61.23 o 
  -9   2  10      400.83      429.38     25.55 o 
  -8   2  10       15.10       23.62      9.46 o 
  -7   2  10        0.70       -2.14      7.20 o 
  -6   2  10       11.06       11.76      5.35 o 
  -5   2  10       25.09       19.17      4.68 o 
  -4   2  10      326.61      306.81     11.39 o 
  -3   2  10     1807.34     1789.75     35.03 o 
  -2   2  10     5857.72     5854.13     90.12 o 
  -1   2  10      153.60      167.63      7.49 o 
   0   2  10     6477.90     6543.23     83.91 o 
   1   2  10      902.63      912.55     16.19 o 
   2   2  10     3728.17     3758.29     50.39 o 
   3   2  10     3601.13     3613.92     60.69 o 
   4   2  10     1468.98     1494.50     34.97 o 
   5   2  10     3335.85     3446.96     70.62 o 
   6   2  10      899.98      922.78     25.54 o 
   7   2  10      249.73      278.43     16.92 o 
   8   2  10        0.32       -1.82      5.54 o 
   9   2  10      490.43      512.21     29.49 o 
  10   2  10        0.47       -3.84     18.26 o 
  11   2  10        4.94       12.49     24.99 o 
  12   2  10      242.28      323.88     47.09 o 
 -10   3  10        0.06       -2.32      9.23 o 
  -9   3  10       14.95       13.64      9.79 o 
  -8   3  10        0.44        1.61      8.29 o 
  -7   3  10        5.22        7.61      7.64 o 
  -6   3  10      103.78      110.19     12.28 o 
  -5   3  10     1259.92     1257.58     28.82 o 
  -4   3  10     7883.32     7709.34    125.40 o 
  -3   3  10      116.81      125.19      7.82 o 
  -2   3  10     2952.72     2895.45     49.02 o 
  -1   3  10     2202.88     2169.49     35.41 o 
   0   3  10     1632.10     1634.60     26.56 o 
   1   3  10     4832.80     4685.76     61.65 o 
   2   3  10      432.60      458.33     10.27 o 
   3   3  10     4764.00     4769.76     62.14 o 
   4   3  10      295.01      291.02      9.09 o 
   5   3  10      226.80      261.15     11.75 o 
   6   3  10       64.73       74.92      8.76 o 
   7   3  10      367.51      401.90     17.99 o 
   8   3  10        3.06       14.31     20.66 o 
   9   3  10      145.00      195.43     18.31 o 
  10   3  10      739.20      752.53     61.51 o 
  11   3  10       88.13       85.54     27.87 o 
  12   3  10       40.52       58.63     28.83 o 
 -10   4  10       96.07      130.36     16.10 o 
  -9   4  10        1.06       10.08      9.42 o 
  -8   4  10        0.99        8.14      8.55 o 
  -7   4  10      407.31      360.13     20.23 o 
  -6   4  10     2188.37     2103.91     54.95 o 
  -5   4  10     1272.92     1312.01     29.56 o 
  -4   4  10     3168.55     3148.57     62.66 o 
  -3   4  10      820.18      827.45     21.17 o 
  -2   4  10      320.21      299.27     10.74 o 
  -1   4  10     7215.20     7068.01    104.94 o 
   0   4  10       13.82       22.82      4.24 o 
   1   4  10     4672.20     4592.98     70.12 o 
   2   4  10      889.10      867.74     16.06 o 
   3   4  10       15.77       24.79      3.89 o 
   4   4  10       79.18       77.89      5.28 o 
   5   4  10      119.05      121.19      7.71 o 
   6   4  10      128.65      143.75     11.27 o 
   7   4  10       11.66       13.88      6.87 o 
   8   4  10       26.04       25.88      9.08 o 
   9   4  10      298.37      277.44     20.45 o 
  10   4  10      294.32      316.04     22.55 o 
  11   4  10      227.70      255.65     38.44 o 
  12   4  10       31.23       52.86     26.91 o 
 -10   5  10      211.09      251.20     20.71 o 
  -9   5  10       38.54       20.20     10.51 o 
  -8   5  10      662.25      683.93     47.20 o 
  -7   5  10      113.53      113.26     15.82 o 
  -6   5  10     1350.11     1311.91     40.13 o 
  -5   5  10      925.43     1005.48     24.89 o 
  -4   5  10      243.27      253.98     11.39 o 
  -3   5  10     4191.77     4149.28     87.62 o 
  -2   5  10      318.12      303.08     10.99 o 
  -1   5  10     8591.55     8495.74    124.56 o 
   0   5  10     3869.59     3813.19     60.02 o 
   1   5  10        6.57        6.76      3.36 o 
   2   5  10     1213.54     1264.16     23.88 o 
   3   5  10      187.33      183.47      7.50 o 
   4   5  10     1410.72     1455.93     29.42 o 
   5   5  10      716.22      746.35     18.68 o 
   6   5  10      294.69      278.23     15.52 o 
   7   5  10     2197.25     2164.14     56.01 o 
   8   5  10      428.93      441.51     20.59 o 
   9   5  10      562.70      563.88     24.00 o 
  10   5  10     1124.76     1062.78     46.62 o 
  11   5  10       10.52       17.78     13.39 o 
  12   5  10      527.90      614.13     55.74 o 
  13   5  10       11.35       42.29     26.91 o 
  -9   6  10      398.11      382.31     25.87 o 
  -8   6  10      136.89      136.15     15.36 o 
  -7   6  10     2016.13     1955.95     97.44 o 
  -6   6  10        6.54        8.09      7.90 o 
  -5   6  10     1607.45     1543.70     54.87 o 
  -4   6  10     1927.34     1992.66     57.61 o 
  -3   6  10     2266.07     2206.59     50.08 o 
  -2   6  10     4935.48     4743.10     73.90 o 
  -1   6  10       40.33       51.02      5.44 o 
   0   6  10      623.08      641.55     15.82 o 
   1   6  10      391.26      348.73     10.88 o 
   2   6  10     2138.08     2073.93     39.66 o 
   3   6  10       46.93       47.34      5.23 o 
   4   6  10       45.41       44.83      5.46 o 
   5   6  10      277.53      279.41     11.52 o 
   6   6  10      237.39      243.53     10.81 o 
   7   6  10      416.07      404.87     19.03 o 
   8   6  10       17.86       23.09      7.90 o 
   9   6  10      498.04      520.97     23.33 o 
  10   6  10     1704.78     1669.11     48.74 o 
  11   6  10        2.71       13.46     12.91 o 
  12   6  10     1095.30     1129.87    111.00 o 
  13   6  10      214.85      146.74     33.64 o 
  -9   7  10      778.00      857.06     35.99 o 
  -8   7  10        5.64        0.22      9.11 o 
  -7   7  10      691.51      691.36     36.78 o 
  -6   7  10      687.39      758.75     29.94 o 
  -5   7  10     1223.05     1183.39     37.45 o 
  -4   7  10     4846.50     4929.94     91.95 o 
  -3   7  10        1.33        2.42      4.21 o 
  -2   7  10     2329.31     2234.99     53.20 o 
  -1   7  10      793.10      767.68     19.47 o 
   0   7  10      303.64      292.37     10.97 o 
   1   7  10      989.94      969.77     24.55 o 
   2   7  10        6.88        5.99      3.93 o 
   3   7  10      385.25      376.11     14.70 o 
   4   7  10       42.56       43.83      5.58 o 
   5   7  10     2158.18     2034.13     41.99 o 
   6   7  10     1401.85     1379.64     46.61 o 
   7   7  10      133.41      135.29     15.91 o 
   8   7  10     1835.60     1879.27     51.37 o 
   9   7  10      386.80      401.93     20.34 o 
  10   7  10     1430.19     1540.63     46.05 o 
  11   7  10      755.67      763.92     46.61 o 
  12   7  10      309.18      334.41     28.54 o 
  13   7  10      579.46      534.98     74.00 o 
  -8   8  10      174.19      181.17     17.71 o 
  -7   8  10        8.28       14.17      9.11 o 
  -6   8  10     2013.48     2063.70     57.09 o 
  -5   8  10       50.98       57.29     12.14 o 
  -4   8  10     1592.55     1518.81     36.65 o 
  -3   8  10       16.51       18.18      5.17 o 
  -2   8  10      589.76      574.10     17.78 o 
  -1   8  10     1537.27     1531.91     31.60 o 
   0   8  10       23.54       25.00      9.43 o 
   1   8  10      350.73      326.42     15.12 o 
   2   8  10      123.39      121.14      8.35 o 
   3   8  10      173.98      143.88      8.76 o 
   4   8  10     2199.51     2235.09     45.82 o 
   5   8  10      144.22      146.17     19.23 o 
   6   8  10      939.47      935.17     45.07 o 
   7   8  10       83.43       85.60     10.03 o 
   8   8  10     1747.00     1743.85     48.67 o 
   9   8  10     3380.57     3483.84     84.71 o 
  10   8  10        5.74       13.78      8.22 o 
  11   8  10      511.93      527.20     31.39 o 
  12   8  10        1.05        5.05     12.62 o 
  13   8  10      148.85      156.68     24.99 o 
  -7   9  10      416.22      479.65     76.10 o 
  -6   9  10      641.15      685.11     29.26 o 
  -5   9  10      498.29      496.00     23.85 o 
  -4   9  10       27.50       34.32      7.54 o 
  -3   9  10      407.94      369.07     14.34 o 
  -2   9  10      729.07      713.32     19.95 o 
  -1   9  10      239.46      233.77     10.76 o 
   0   9  10      155.01      139.65      9.68 o 
   1   9  10       41.52       37.40      6.01 o 
   2   9  10     1277.54     1309.11     31.29 o 
   3   9  10      128.64      127.77     10.59 o 
   4   9  10     1159.79     1210.37     35.70 o 
   5   9  10      426.57      383.82     17.50 o 
   6   9  10      293.05      274.37     15.27 o 
   7   9  10     4014.07     4020.84     94.09 o 
   8   9  10        2.38        5.81      6.45 o 
   9   9  10     1017.63      953.41     33.47 o 
  10   9  10        3.12       11.21      8.16 o 
  11   9  10      749.61      820.31     31.82 o 
  12   9  10      685.64      711.03     40.76 o 
  13   9  10       15.37       28.69     15.45 o 
  -7  10  10      530.63      522.25     27.45 o 
  -6  10  10        1.05        0.35      6.60 o 
  -5  10  10      257.15      273.46     17.34 o 
  -4  10  10      339.51      363.51     19.84 o 
  -3  10  10      105.03       99.30      8.68 o 
  -2  10  10      409.76      370.73     14.37 o 
  -1  10  10       82.07       78.57     12.97 o 
   0  10  10      393.85      399.01     15.95 o 
   1  10  10      225.31      202.73     11.42 o 
   2  10  10      369.50      373.46     17.99 o 
   3  10  10      349.16      315.96     21.92 o 
   4  10  10      163.35      156.21     12.81 o 
   5  10  10     2232.74     2176.59     57.37 o 
   6  10  10      206.48      249.40     18.46 o 
   7  10  10     1791.79     1767.49     48.63 o 
   8  10  10      168.23      175.96     13.84 o 
   9  10  10      610.09      602.32     25.43 o 
  10  10  10      413.53      446.46     30.02 o 
  11  10  10       74.47       80.78     15.42 o 
  12  10  10     1073.41     1094.80     51.59 o 
  13  10  10      101.95       89.53     19.63 o 
  -6  11  10      145.66      151.68     14.07 o 
  -5  11  10        4.96       -5.01      6.15 o 
  -4  11  10      182.25      181.26     17.20 o 
  -3  11  10       24.89       24.25      6.25 o 
  -2  11  10       21.10       16.90      5.79 o 
  -1  11  10      417.09      445.33     18.00 o 
   0  11  10      279.69      297.74     17.34 o 
   1  11  10       59.17       63.42      9.55 o 
   2  11  10      393.26      370.18     18.34 o 
   3  11  10     2786.58     2598.79     65.36 o 
   4  11  10     1909.76     1917.67     51.57 o 
   5  11  10     1424.97     1353.38     39.94 o 
   6  11  10      932.81      881.57     30.05 o 
   7  11  10      191.57      196.89     14.19 o 
   8  11  10     1291.23     1259.63     39.23 o 
   9  11  10      177.70      191.88     18.27 o 
  10  11  10     1147.78     1181.64     34.26 o 
  11  11  10      712.20      789.43     31.22 o 
  12  11  10        8.84       15.38     12.36 o 
  13  11  10      114.43      114.90     59.11 o 
  -5  12  10      170.34      189.07     14.86 o 
  -4  12  10        4.18        9.37      7.18 o 
  -3  12  10       50.18       60.29      9.37 o 
  -2  12  10        0.27       -2.09      4.84 o 
  -1  12  10       98.07      112.01     10.11 o 
   0  12  10      287.75      276.51     14.24 o 
   1  12  10      844.71      869.74     31.01 o 
   2  12  10      973.87      976.55     63.68 o 
   3  12  10     1518.02     1390.50     64.15 o 
   4  12  10     1506.13     1450.04     59.30 o 
   5  12  10        1.05       -0.74      5.90 o 
   6  12  10     1528.55     1443.01     42.57 o 
   7  12  10       79.09       80.76     10.69 o 
   8  12  10      534.62      504.22     22.81 o 
   9  12  10      745.50      763.24     29.52 o 
  10  12  10      128.46      121.08     10.87 o 
  11  12  10        0.49       -3.92      7.17 o 
  12  12  10       56.44       50.94     11.16 o 
  13  12  10       24.75       22.10     27.87 o 
  -3  13  10       52.56       56.41     11.43 o 
  -2  13  10       28.23       35.57      7.04 o 
  -1  13  10      327.30      351.25     16.92 o 
   0  13  10      174.78      204.36     23.48 o 
   1  13  10       36.85       40.50      8.74 o 
   2  13  10      734.18      749.34     28.68 o 
   3  13  10      198.33      161.95     13.59 o 
   4  13  10     1609.94     1548.71     45.48 o 
   5  13  10      453.62      387.13     28.59 o 
   6  13  10      594.19      510.40     22.74 o 
   7  13  10      990.64      947.70     32.83 o 
   8  13  10       26.60       24.89      8.40 o 
   9  13  10       78.90       87.23     11.60 o 
  10  13  10      220.36      203.38     15.77 o 
  11  13  10        0.13        1.65      7.77 o 
  12  13  10       26.22       38.97     14.10 o 
  -2  14  10      152.34      163.32     20.81 o 
  -1  14  10       10.57        9.76      6.60 o 
   0  14  10      605.77      581.55     26.41 o 
   1  14  10       32.52       23.47      8.50 o 
   2  14  10      886.11      758.22     34.22 o 
   3  14  10      372.79      353.91     19.67 o 
   4  14  10      191.76      192.14     28.52 o 
   5  14  10      496.39      584.07     26.44 o 
   6  14  10      247.72      214.24     18.61 o 
   7  14  10      199.72      218.41     24.99 o 
   8  14  10       63.95       71.10     14.90 o 
   9  14  10      111.13       75.17     14.74 o 
  10  14  10       50.66       55.47     10.99 o 
  11  14  10      177.06      195.96     17.64 o 
  12  14  10        2.04        6.73     14.42 o 
   0  15  10      534.24      491.12     29.22 o 
   1  15  10      196.37      177.09     15.69 o 
   2  15  10       87.69       96.65     14.95 o 
   3  15  10      876.43      792.16     37.03 o 
   4  15  10     1125.22     1061.69     64.87 o 
   5  15  10       33.66       37.20     11.49 o 
   6  15  10       27.50       27.69     22.10 o 
   7  15  10      108.60       77.38     13.92 o 
   8  15  10        0.39       -8.00      8.00 o 
   9  15  10        1.71       13.68     11.02 o 
  10  15  10       17.24       17.96     12.22 o 
   2  16  10      441.46      343.11     35.56 o 
   3  16  10        9.12       -5.77     10.57 o 
   4  16  10       24.95       42.29     16.34 o 
   5  16  10      297.85      300.82     33.64 o 
   6  16  10       29.08       21.14     14.42 o 
   7  16  10       15.34       19.22     15.38 o 
   8  16  10        2.63       -5.77     12.49 o 
   9  16  10       20.23       10.57     17.30 o 
  -6  -7  11      580.47      617.01     62.47 o 
  -5  -7  11       28.64       49.98     24.99 o 
  -4  -7  11      800.47      722.73     65.35 o 
  -3  -7  11      145.81      150.89     33.64 o 
  -2  -7  11      151.54      148.08     19.74 o 
  -1  -7  11        0.35       11.53     17.30 o 
   0  -7  11       36.60       41.77     14.04 o 
  -8  -6  11     1968.01     1985.86    134.07 o 
  -7  -6  11       79.57       85.18     12.90 o 
  -6  -6  11      573.53      558.12     26.46 o 
  -5  -6  11      834.96      805.21     69.20 o 
  -4  -6  11      142.95      104.08     19.70 o 
  -3  -6  11       70.27       64.33     16.39 o 
  -2  -6  11        0.34        3.42     10.31 o 
  -1  -6  11       74.58       78.39     12.71 o 
   0  -6  11       26.91       37.55     10.59 o 
   1  -6  11       39.47       54.29     13.67 o 
   2  -6  11      283.64      297.23     25.15 o 
   3  -6  11        0.46       -4.94     17.78 o 
  -9  -5  11       31.63       38.88     14.22 o 
  -8  -5  11      548.70      434.57     43.25 o 
  -7  -5  11     1422.39     1387.42     45.93 o 
  -6  -5  11       34.84       34.82      9.79 o 
  -5  -5  11      191.05      170.25     23.14 o 
  -4  -5  11       75.53       72.07     15.87 o 
  -3  -5  11       27.21       34.79     12.79 o 
  -2  -5  11        3.94        3.61      9.42 o 
  -1  -5  11        0.15       -0.21      6.42 o 
   0  -5  11       30.56       32.43     12.74 o 
   1  -5  11       86.75       79.60     12.54 o 
   2  -5  11      439.37      450.71     24.04 o 
   3  -5  11      393.33      410.64     27.35 o 
   4  -5  11      180.78      165.64     19.63 o 
  -9  -4  11     1268.04     1243.43     54.25 o 
  -8  -4  11       51.13       52.05     14.54 o 
  -7  -4  11      656.68      683.72     35.88 o 
  -6  -4  11       55.32       54.13     10.22 o 
  -5  -4  11       72.06       85.19     11.68 o 
  -4  -4  11       23.62       28.21      8.55 o 
  -3  -4  11       15.49       26.32     11.32 o 
  -2  -4  11        1.30        0.96      8.71 o 
  -1  -4  11      472.39      486.68     32.15 o 
   0  -4  11     1054.37     1037.25     77.30 o 
   1  -4  11     1010.55     1000.25     63.15 o 
   2  -4  11      145.53      137.38     13.79 o 
   3  -4  11      420.29      434.47     23.03 o 
   4  -4  11        4.46       10.12      6.68 o 
   5  -4  11      390.06      468.44     24.49 o 
   6  -4  11      895.43      945.18     50.41 o 
 -10  -3  11      329.23      279.33     22.70 o 
  -9  -3  11      701.57      673.97     42.76 o 
  -8  -3  11      335.22      365.67     22.08 o 
  -7  -3  11      357.41      362.90     20.93 o 
  -6  -3  11       62.44       81.13     13.18 o 
  -5  -3  11       25.13       28.11      7.34 o 
  -4  -3  11        5.43       13.15      6.09 o 
  -3  -3  11       41.27       42.11      8.53 o 
  -2  -3  11      419.11      400.31     36.04 o 
  -1  -3  11     1406.05     1392.98    129.27 o 
   0  -3  11        6.15        6.27      5.56 o 
   1  -3  11      535.62      594.15     31.63 o 
   2  -3  11       14.16       10.73      5.97 o 
   3  -3  11      940.09     1008.14     36.61 o 
   4  -3  11     1696.69     1749.31     44.69 o 
   5  -3  11       97.02       96.95     11.02 o 
   6  -3  11      316.70      379.92     22.15 o 
   7  -3  11      115.46      180.43     16.79 o 
 -10  -2  11      718.49      799.98     47.09 o 
  -9  -2  11       66.42       70.11     12.27 o 
  -8  -2  11      300.60      302.22     41.12 o 
  -7  -2  11       17.54       25.76      9.03 o 
  -6  -2  11        0.88       -3.52      5.25 o 
  -5  -2  11        0.30       -2.28      5.21 o 
  -4  -2  11      231.86      222.88     13.09 o 
  -3  -2  11     1739.88     1752.87     36.85 o 
  -2  -2  11      152.35      161.47     10.09 o 
  -1  -2  11     2948.24     2801.98     59.61 o 
   0  -2  11     1430.49     1309.96     34.49 o 
   1  -2  11     1791.72     1779.80     43.03 o 
   2  -2  11     2756.03     2620.63     65.61 o 
   3  -2  11      367.55      333.53     16.38 o 
   4  -2  11     1160.21     1214.33     34.28 o 
   5  -2  11       29.27       37.16      8.31 o 
   6  -2  11      425.37      486.06     32.11 o 
   7  -2  11        0.89        6.59      7.65 o 
   8  -2  11        1.24        0.72      8.00 o 
 -10  -1  11      316.46      344.54     25.72 o 
  -9  -1  11        0.86        0.13      9.09 o 
  -8  -1  11       19.62       13.81      9.24 o 
  -7  -1  11       10.38       -0.49      6.70 o 
  -6  -1  11      110.83      112.52     10.77 o 
  -5  -1  11      567.05      522.58     24.58 o 
  -4  -1  11      907.02      910.67     25.71 o 
  -3  -1  11     1922.61     1887.16     38.87 o 
  -2  -1  11     1314.87     1307.52     32.14 o 
  -1  -1  11     1976.83     1932.07     44.09 o 
   0  -1  11     2373.61     2225.77     42.55 o 
   1  -1  11      160.72      157.42      8.87 o 
   2  -1  11      924.23      976.52     27.72 o 
   3  -1  11      575.34      586.17     20.68 o 
   4  -1  11     1170.84     1110.28     31.43 o 
   5  -1  11      254.18      219.47     13.49 o 
   6  -1  11       98.50      124.62     12.80 o 
   7  -1  11       45.73       82.45     11.60 o 
   8  -1  11      405.99      397.92     46.90 o 
   9  -1  11        0.78        3.76     11.73 o 
 -10   0  11       31.30       45.24     14.50 o 
  -9   0  11       33.38       20.57      8.55 o 
  -8   0  11       94.50       98.92     11.35 o 
  -7   0  11      274.63      292.34     16.32 o 
  -6   0  11      309.18      321.65     14.14 o 
  -5   0  11       25.58       29.44      8.33 o 
  -4   0  11      999.04      983.22     37.87 o 
  -3   0  11     1832.61     1753.24     36.77 o 
  -2   0  11     4321.98     4336.68     74.88 o 
  -1   0  11      945.74      908.74     23.50 o 
   0   0  11      683.75      676.91     18.28 o 
   1   0  11     2020.40     2022.98     39.22 o 
   2   0  11      113.47      134.84      9.80 o 
   3   0  11     1372.49     1341.15     33.93 o 
   4   0  11       75.84       68.33      8.39 o 
   5   0  11      151.80      169.25     11.53 o 
   6   0  11      735.21      740.92     44.95 o 
   7   0  11       86.49       83.69     11.40 o 
   8   0  11       85.69      100.73     16.04 o 
   9   0  11      145.27      119.48     21.14 o 
  10   0  11      101.87      137.43     33.64 o 
 -10   1  11      514.16      481.17     25.84 o 
  -9   1  11       58.89       60.55     12.36 o 
  -8   1  11      154.26      152.16     13.46 o 
  -7   1  11       16.81       17.63      7.58 o 
  -6   1  11     2654.51     2602.69     50.88 o 
  -5   1  11       27.48       25.83      6.08 o 
  -4   1  11     4683.24     4706.37     81.34 o 
  -3   1  11     1344.53     1316.50     29.69 o 
  -2   1  11       88.32      108.30      8.41 o 
  -1   1  11     2612.10     2598.13     48.20 o 
   0   1  11        0.23       -2.63      3.54 o 
   1   1  11     7554.66     7498.74    119.58 o 
   2   1  11       10.67        8.50      4.15 o 
   3   1  11      778.90      779.57     23.20 o 
   4   1  11      175.79      180.25     11.24 o 
   5   1  11        0.65        2.40      4.76 o 
   6   1  11      210.80      209.29     12.45 o 
   7   1  11      601.01      609.70     39.55 o 
   8   1  11        8.62       15.70      8.99 o 
   9   1  11       56.09       52.75     10.51 o 
  10   1  11      236.53      214.32     38.44 o 
 -10   2  11       10.22        7.49     10.10 o 
  -9   2  11        3.78       12.42      9.79 o 
  -8   2  11      798.11      860.74     32.73 o 
  -7   2  11       50.98       42.88     13.23 o 
  -6   2  11     4561.49     4352.95     87.86 o 
  -5   2  11     2375.33     2384.60     46.81 o 
  -4   2  11     1122.00     1136.72     27.07 o 
  -3   2  11     4811.60     4679.28     79.92 o 
  -2   2  11      345.28      345.54     13.83 o 
  -1   2  11     6963.48     6915.14    102.33 o 
   0   2  11       70.20       80.31      7.31 o 
   1   2  11     1038.82     1071.55     21.30 o 
   2   2  11     1003.62     1018.31     22.86 o 
   3   2  11      191.13      182.81      8.84 o 
   4   2  11       46.76       51.66      6.65 o 
   5   2  11      421.29      423.64     16.57 o 
   6   2  11        0.15        5.09      5.37 o 
   7   2  11      727.89      762.03     27.40 o 
   8   2  11      168.07      164.37     13.81 o 
   9   2  11      119.13      140.24     17.24 o 
  10   2  11        0.87       12.49     21.14 o 
  11   2  11      155.78      225.85     38.44 o 
 -10   3  11      142.07      150.07     17.08 o 
  -9   3  11      168.78      189.31     17.86 o 
  -8   3  11     1663.17     1648.09     49.38 o 
  -7   3  11     1860.34     1832.44     88.49 o 
  -6   3  11      188.63      175.52     14.90 o 
  -5   3  11     1321.07     1380.63     33.92 o 
  -4   3  11       21.99       32.89      6.94 o 
  -3   3  11     1862.99     1863.84     37.89 o 
  -2   3  11     1780.24     1759.00     32.59 o 
  -1   3  11     2673.88     2637.33     44.25 o 
   0   3  11     2519.16     2516.98     42.21 o 
   1   3  11     1594.02     1620.97     26.46 o 
   2   3  11       23.57       29.45      3.77 o 
   3   3  11        7.16       11.84      4.05 o 
   4   3  11        8.86        8.41      4.62 o 
   5   3  11      535.61      540.77     18.39 o 
   6   3  11        7.37        1.69      5.27 o 
   7   3  11      856.17      854.78     28.81 o 
   8   3  11        3.43        9.65      8.88 o 
   9   3  11      441.95      500.19     28.63 o 
  10   3  11     2250.86     2206.64    118.21 o 
  11   3  11        5.96        0.96     19.22 o 
  -9   4  11     1093.93     1178.36     41.95 o 
  -8   4  11      144.45      155.68     16.16 o 
  -7   4  11     1753.86     1762.30     50.82 o 
  -6   4  11      511.49      505.97     41.79 o 
  -5   4  11      562.77      536.58     19.28 o 
  -4   4  11     3724.09     3748.80     72.77 o 
  -3   4  11     1268.04     1249.15     30.81 o 
  -2   4  11     5231.30     5234.69     86.16 o 
  -1   4  11      656.23      616.19     16.92 o 
   0   4  11      229.85      269.08     14.03 o 
   1   4  11      329.31      321.07     11.18 o 
   2   4  11       12.97       11.26      4.30 o 
   3   4  11      118.83      119.53      9.38 o 
   4   4  11      174.55      172.18      8.03 o 
   5   4  11     1140.18     1132.19     27.92 o 
   6   4  11       62.93       55.45      7.97 o 
   7   4  11      451.36      427.18     25.40 o 
   8   4  11     1875.42     1944.00    118.21 o 
   9   4  11       21.50       19.61      9.60 o 
  10   4  11      770.00      880.70     40.18 o 
  11   4  11       21.68       -9.61     20.18 o 
  12   4  11      291.42      357.52     46.13 o 
  -9   5  11     1258.03     1196.89     66.00 o 
  -8   5  11      772.85      815.39     55.18 o 
  -7   5  11      178.89      150.08     15.49 o 
  -6   5  11     2213.70     2213.58     58.81 o 
  -5   5  11       57.16       56.34     10.67 o 
  -4   5  11     4401.30     4473.92     84.84 o 
  -3   5  11      210.48      222.19     11.91 o 
  -2   5  11      113.04      115.87      7.87 o 
  -1   5  11      549.98      551.21     15.87 o 
   0   5  11        1.57        2.66      3.46 o 
   1   5  11        1.29        2.51      3.32 o 
   2   5  11     1063.26      977.91     21.52 o 
   3   5  11      105.36      101.72      6.48 o 
   4   5  11      678.59      678.73     16.42 o 
   5   5  11      444.90      432.29     19.02 o 
   6   5  11      702.98      701.12     25.79 o 
   7   5  11      520.30      505.82     22.10 o 
   8   5  11      334.32      381.10     19.70 o 
   9   5  11      312.28      291.80     21.94 o 
  10   5  11     1205.29     1231.83     49.50 o 
  11   5  11      700.66      778.47     61.51 o 
  12   5  11        0.02       13.46     21.14 o 
  -9   6  11       60.75       53.25     13.10 o 
  -8   6  11     1234.74     1287.53     79.21 o 
  -7   6  11      204.89      240.22     18.28 o 
  -6   6  11     1893.99     1865.86     52.75 o 
  -5   6  11      970.44     1039.08     35.09 o 
  -4   6  11       12.93       15.12      6.23 o 
  -3   6  11      825.22      781.34     20.76 o 
  -2   6  11       28.97       27.46      5.37 o 
  -1   6  11      926.40      927.93     22.12 o 
   0   6  11      123.01      122.33      7.79 o 
   1   6  11      182.90      180.14      8.72 o 
   2   6  11      781.05      795.68     19.10 o 
   3   6  11      835.07      767.53     18.42 o 
   4   6  11     2201.53     2247.33     45.80 o 
   5   6  11     1195.83     1187.89     28.06 o 
   6   6  11     1054.49     1087.79     34.18 o 
   7   6  11     1367.06     1353.80     40.55 o 
   8   6  11     1261.76     1236.66     38.91 o 
   9   6  11     3190.76     3273.90     80.91 o 
  10   6  11      171.28      174.91     15.25 o 
  11   6  11      176.60      239.31     34.60 o 
  12   6  11      230.28      270.06     38.44 o 
  -8   7  11     1742.17     1889.99     89.36 o 
  -7   7  11     1363.98     1480.81     47.10 o 
  -6   7  11       20.80       15.88      9.05 o 
  -5   7  11      352.70      314.41     19.15 o 
  -4   7  11       39.44       46.51      7.85 o 
  -3   7  11      108.28       93.77      7.98 o 
  -2   7  11       41.35       46.86      6.25 o 
  -1   7  11      330.44      307.91     12.00 o 
   0   7  11      397.41      410.69     13.59 o 
   1   7  11      389.49      387.43     12.88 o 
   2   7  11     2869.00     2798.77     49.56 o 
   3   7  11     1544.41     1503.14     34.06 o 
   4   7  11       29.34       43.98     11.38 o 
   5   7  11     1408.64     1391.41     32.05 o 
   6   7  11      143.14      146.84     12.21 o 
   7   7  11     4238.05     4253.02     98.47 o 
   8   7  11      338.22      316.89     18.33 o 
   9   7  11      432.54      482.13     22.88 o 
  10   7  11      357.83      371.42     20.93 o 
  11   7  11        5.61       15.91     13.39 o 
  12   7  11      157.79      125.72     23.55 o 
  13   7  11       90.63       97.07     27.87 o 
  -8   8  11        0.26        0.62      9.46 o 
  -7   8  11       37.64       27.26     11.01 o 
  -6   8  11       23.27       27.48     10.29 o 
  -5   8  11      172.87      175.26     15.25 o 
  -4   8  11      490.95      480.62     16.79 o 
  -3   8  11        6.62        2.95      4.78 o 
  -2   8  11      103.91      106.13      8.29 o 
  -1   8  11       61.10       65.17      6.68 o 
   0   8  11     2112.84     2057.15     40.90 o 
   1   8  11     1057.19      991.25     23.05 o 
   2   8  11       31.15       41.84      6.28 o 
   3   8  11     2705.88     2571.57     60.20 o 
   4   8  11       27.34       29.04      5.51 o 
   5   8  11     3553.44     3522.29     67.95 o 
   6   8  11     2239.36     2309.27     48.07 o 
   7   8  11      953.98      984.42     33.24 o 
   8   8  11      421.80      452.85     28.05 o 
   9   8  11       75.71       84.99     11.80 o 
  10   8  11      121.64      141.67     14.14 o 
  11   8  11        2.11       -3.37      7.65 o 
  12   8  11       27.61       34.84     16.14 o 
  13   8  11       45.78       55.26     18.35 o 
  -7   9  11       20.03       24.35     11.10 o 
  -6   9  11      249.55      243.87     33.02 o 
  -5   9  11       12.25        7.43      6.84 o 
  -4   9  11       22.94       24.44     11.79 o 
  -3   9  11       92.70       82.00      8.12 o 
  -2   9  11      451.94      459.33     16.01 o 
  -1   9  11     1346.19     1352.08     32.12 o 
   0   9  11       66.76       64.42      6.82 o 
   1   9  11      713.40      719.28     21.72 o 
   2   9  11       48.09       54.96      7.33 o 
   3   9  11     1747.25     1625.55     44.67 o 
   4   9  11     1756.74     1791.29     39.81 o 
   5   9  11     1156.71     1066.16     27.19 o 
   6   9  11     1638.82     1596.72     57.85 o 
   7   9  11       45.84       58.84      9.62 o 
   8   9  11      303.24      283.09     17.52 o 
   9   9  11       87.32      107.53     12.57 o 
  10   9  11      587.00      609.24     26.56 o 
  11   9  11      138.43      147.60     14.80 o 
  12   9  11       36.74       33.58     15.38 o 
  13   9  11        2.10       14.13     13.83 o 
  -6  10  11      768.62      764.92     36.32 o 
  -5  10  11      159.02      131.36     12.75 o 
  -4  10  11      204.71      194.43     14.25 o 
  -3  10  11      626.35      674.91     21.17 o 
  -2  10  11        0.13        0.74      4.89 o 
  -1  10  11     1195.10     1145.64     31.41 o 
   0  10  11       24.51       24.96      6.44 o 
   1  10  11      770.87      755.44     33.43 o 
   2  10  11     3223.17     3168.13     85.89 o 
   3  10  11       71.85       53.14      7.20 o 
   4  10  11     3244.65     3196.65     77.29 o 
   5  10  11      415.77      409.56     19.32 o 
   6  10  11      425.07      400.73     37.14 o 
   7  10  11      720.19      706.72     27.56 o 
   8  10  11        1.08       10.60      7.94 o 
   9  10  11      299.18      313.07     26.33 o 
  10  10  11       34.85       40.09     10.10 o 
  11  10  11       39.42       57.02     11.41 o 
  12  10  11      182.25      197.51     23.32 o 
  13  10  11       10.48       13.97     13.97 o 
  -5  11  11      204.39      215.99     15.84 o 
  -4  11  11       19.62       10.51      7.22 o 
  -3  11  11      802.88      756.85     25.92 o 
  -2  11  11       13.60       17.61      6.14 o 
  -1  11  11       67.11       63.43      7.58 o 
   0  11  11     1941.79     1860.41     43.53 o 
   1  11  11      272.99      274.69     18.54 o 
   2  11  11     1834.47     1803.98     41.62 o 
   3  11  11      118.38      140.14     12.61 o 
   4  11  11      752.75      696.56     26.33 o 
   5  11  11     1133.47     1133.76     36.18 o 
   6  11  11       16.72       13.97      6.92 o 
   7  11  11      960.41     1046.34     35.01 o 
   8  11  11        8.93        7.81      6.74 o 
   9  11  11       50.08       27.10      9.05 o 
  10  11  11      364.80      358.46     21.29 o 
  11  11  11       13.82       10.31     16.83 o 
  12  11  11      101.25      118.18     20.32 o 
  -4  12  11      210.21      255.88     16.45 o 
  -3  12  11       64.06       40.79     10.54 o 
  -2  12  11      685.23      698.03     21.51 o 
  -1  12  11      423.77      416.76     16.05 o 
   0  12  11     1495.20     1440.71     36.89 o 
   1  12  11      568.41      552.18     24.21 o 
   2  12  11      137.70      137.99     23.20 o 
   3  12  11       93.54      113.78     15.27 o 
   4  12  11      566.00      498.56     38.23 o 
   5  12  11     1015.83      984.31     33.47 o 
   6  12  11       49.10       57.93      9.61 o 
   7  12  11       49.72       42.02      9.45 o 
   8  12  11      186.58      182.99     14.51 o 
   9  12  11       74.04       67.54     10.99 o 
  10  12  11      274.87      287.47     29.88 o 
  11  12  11       59.11       84.88     17.74 o 
  12  12  11       10.19       -0.95     12.23 o 
  -3  13  11      125.58      169.53     16.09 o 
  -2  13  11      339.24      325.86     15.10 o 
  -1  13  11      664.35      698.07     26.96 o 
   0  13  11       70.04       66.24      9.08 o 
   1  13  11      133.30      133.43     11.22 o 
   2  13  11        2.09        0.80      6.36 o 
   3  13  11      464.62      487.18     22.80 o 
   4  13  11     1147.44     1080.29     40.56 o 
   5  13  11      200.76      233.33     26.00 o 
   6  13  11        0.10       -6.66      6.66 o 
   7  13  11        5.18        2.24      6.10 o 
   8  13  11       81.17       82.06     11.29 o 
   9  13  11        2.67        9.42      7.42 o 
  10  13  11       18.20        7.98      9.13 o 
  11  13  11      190.01      227.13     22.16 o 
  12  13  11        2.91       -8.97     11.35 o 
  -1  14  11      337.61      380.64     18.65 o 
   0  14  11       50.28       45.77      8.74 o 
   1  14  11      211.11      188.32     12.94 o 
   2  14  11      925.36      969.23     52.44 o 
   3  14  11       25.08       16.73      7.89 o 
   4  14  11      908.32      785.40     69.14 o 
   5  14  11       12.92       21.34      8.13 o 
   6  14  11       88.16       97.06     11.83 o 
   7  14  11       58.12       47.53     10.13 o 
   8  14  11       67.28       57.37     13.54 o 
   9  14  11      303.36      312.23     34.60 o 
  10  14  11       99.01      108.54     25.47 o 
  11  14  11      768.04      899.72     60.07 o 
   0  15  11      272.16      253.12     18.34 o 
   1  15  11       25.78       20.59     10.74 o 
   2  15  11      230.32      196.05     16.61 o 
   3  15  11       88.82       86.18     11.96 o 
   4  15  11      114.11       87.50     14.27 o 
   5  15  11      311.41      299.95     32.20 o 
   6  15  11        5.75        5.94      9.16 o 
   7  15  11        4.97        4.52      9.16 o 
   8  15  11       14.80       12.00      9.84 o 
   9  15  11      338.34      318.12     40.37 o 
  10  15  11      501.93      531.48     52.86 o 
   3  16  11        4.65        8.65     10.57 o 
   4  16  11      113.89      101.87     22.10 o 
   5  16  11        0.58       -3.84     10.57 o 
   6  16  11       19.44       26.91     15.38 o 
   7  16  11      218.82      247.96     32.68 o 
   8  16  11      562.16      621.82     51.90 o 
  -5  -6  12        0.38       12.49     19.22 o 
  -4  -6  12       83.94      108.60     32.68 o 
  -3  -6  12        0.19       -5.77     18.26 o 
  -2  -6  12      155.41      146.92     19.85 o 
  -1  -6  12      304.14      279.88     25.25 o 
   0  -6  12      185.20      187.87     32.20 o 
  -7  -5  12        6.81        1.10     10.62 o 
  -6  -5  12      115.11      127.54     21.14 o 
  -5  -5  12       10.72       11.61     11.73 o 
  -4  -5  12       38.03       50.49     14.74 o 
  -3  -5  12      201.92      175.72     22.58 o 
  -2  -5  12      145.90      130.78     20.32 o 
  -1  -5  12     1007.29      997.01     71.44 o 
   0  -5  12      671.97      625.31     35.09 o 
   1  -5  12      176.01      180.00     19.63 o 
   2  -5  12      275.50      258.91     31.72 o 
  -8  -4  12        1.04       -1.83     11.53 o 
  -7  -4  12       93.69       96.25     17.05 o 
  -6  -4  12        3.39        1.58      7.27 o 
  -5  -4  12       69.15       46.43     14.90 o 
  -4  -4  12       31.99       35.86     12.08 o 
  -3  -4  12     1176.88     1099.63     62.47 o 
  -2  -4  12      999.31     1001.15     48.99 o 
  -1  -4  12      682.40      597.61     27.25 o 
   0  -4  12      362.21      364.53     34.95 o 
   1  -4  12       40.23       31.87      9.99 o 
   2  -4  12      761.40      702.78     30.23 o 
   3  -4  12       87.17       78.40     13.27 o 
   4  -4  12      479.92      459.25     65.83 o 
  -8  -3  12       32.89       37.41     10.66 o 
  -7  -3  12      246.82      293.67     38.18 o 
  -6  -3  12       64.57       59.23      9.09 o 
  -5  -3  12     1028.70      990.11     36.21 o 
  -4  -3  12     1498.12     1411.72     59.07 o 
  -3  -3  12      635.19      667.16     80.73 o 
  -2  -3  12     1233.42     1136.02     51.59 o 
  -1  -3  12        0.93        1.91      7.31 o 
   0  -3  12      617.65      593.08     42.38 o 
   1  -3  12     1404.81     1222.31     40.54 o 
   2  -3  12      544.21      514.96     24.80 o 
   3  -3  12      222.52      203.00     16.29 o 
   4  -3  12      134.76      161.30     14.43 o 
   5  -3  12        8.41       12.36      8.46 o 
   6  -3  12       11.39       20.46     11.76 o 
  -9  -2  12       87.32       81.87     13.14 o 
  -8  -2  12       79.41       79.78     12.87 o 
  -7  -2  12      578.53      573.63     26.16 o 
  -6  -2  12     1508.93     1507.17     39.32 o 
  -5  -2  12       79.48      116.34     15.13 o 
  -4  -2  12     2295.08     2316.98     52.02 o 
  -3  -2  12       42.76       49.10     15.84 o 
  -2  -2  12      657.66      626.38     25.59 o 
  -1  -2  12     2174.98     2137.82     72.85 o 
   0  -2  12     1502.31     1430.69     37.91 o 
   1  -2  12     1166.94     1153.66     57.15 o 
   2  -2  12        9.89       10.74      6.02 o 
   3  -2  12        0.73       13.53      6.55 o 
   4  -2  12       59.90       67.93      9.62 o 
   5  -2  12        0.81        0.40      6.33 o 
   6  -2  12      245.11      208.23     17.08 o 
   7  -2  12        1.84        3.72      7.75 o 
  -9  -1  12      158.27      146.80     15.68 o 
  -8  -1  12      910.18      895.88     34.47 o 
  -7  -1  12        0.15       -6.73      7.91 o 
  -6  -1  12     1870.21     1801.63     44.16 o 
  -5  -1  12      215.48      222.74     12.66 o 
  -4  -1  12     1953.34     2039.98     42.56 o 
  -3  -1  12     1294.92     1267.92     34.57 o 
  -2  -1  12       11.08        3.70      5.67 o 
  -1  -1  12     1886.82     1872.13     62.72 o 
   0  -1  12      231.91      221.84     14.34 o 
   1  -1  12      283.50      281.54     14.55 o 
   2  -1  12        7.34        8.54      5.29 o 
   3  -1  12       10.07       12.06      6.94 o 
   4  -1  12      134.37      144.84     11.61 o 
   5  -1  12      169.61      185.42     13.30 o 
   6  -1  12      135.43      132.23     13.80 o 
   7  -1  12      755.34      798.48     34.47 o 
   8  -1  12       20.48       52.17     12.07 o 
  -9   0  12       60.17       68.20     13.00 o 
  -8   0  12     1243.07     1301.12     37.81 o 
  -7   0  12      791.81      849.03     28.93 o 
  -6   0  12     1201.72     1181.88     34.77 o 
  -5   0  12     2006.41     2103.98     44.22 o 
  -4   0  12      721.62      708.47     21.40 o 
  -3   0  12     3493.82     3471.15     63.79 o 
  -2   0  12     2459.05     2346.21     46.21 o 
  -1   0  12      515.65      502.53     19.06 o 
   0   0  12        8.72       17.15      4.94 o 
   1   0  12       57.26       61.96      6.56 o 
   2   0  12      219.86      228.26     16.79 o 
   3   0  12       21.18       24.49      6.65 o 
   4   0  12       20.74       22.31      9.02 o 
   5   0  12      508.52      502.92     20.11 o 
   6   0  12        0.31       -3.84      5.82 o 
   7   0  12      918.31     1026.42     35.90 o 
   8   0  12       26.59       27.46      9.21 o 
   9   0  12       33.75       39.01     20.66 o 
  -9   1  12      936.69      971.77     79.99 o 
  -8   1  12      708.17      691.32     49.38 o 
  -7   1  12     2199.47     2217.19     53.46 o 
  -6   1  12       56.84       63.34     10.13 o 
  -5   1  12     2897.87     2826.64     54.87 o 
  -4   1  12     3632.51     3659.27     66.85 o 
  -3   1  12      966.42      952.07     24.75 o 
  -2   1  12      570.07      571.20     18.11 o 
  -1   1  12      524.44      516.65     16.70 o 
   0   1  12      740.87      757.29     20.27 o 
   1   1  12      530.04      516.49     16.30 o 
   2   1  12       90.29       72.10      8.15 o 
   3   1  12       78.35       74.36      8.19 o 
   4   1  12        4.13        8.84      5.65 o 
   5   1  12     1545.39     1505.17     38.17 o 
   6   1  12      158.43      159.89     12.02 o 
   7   1  12      162.17      205.11     15.73 o 
   8   1  12       82.48       75.96     11.70 o 
   9   1  12       13.69       44.98     10.73 o 
  -9   2  12     1203.62     1253.17     43.29 o 
  -8   2  12       66.38       47.63     12.13 o 
  -7   2  12      938.46      894.77     33.76 o 
  -6   2  12     2815.66     2787.24     62.32 o 
  -5   2  12        9.26       13.54      5.90 o 
  -4   2  12      792.36      762.78     21.78 o 
  -3   2  12      631.89      576.99     18.34 o 
  -2   2  12       92.08      104.45      8.59 o 
  -1   2  12      314.10      307.86     12.88 o 
   0   2  12       35.18       48.92      6.69 o 
   1   2  12       57.02       59.51      6.45 o 
   2   2  12       59.58       60.22      6.47 o 
   3   2  12      104.56      117.58      9.26 o 
   4   2  12      134.03      138.14     10.01 o 
   5   2  12     1016.43     1036.58     29.04 o 
   6   2  12     1025.46     1023.98     29.96 o 
   7   2  12        3.74        2.86      6.64 o 
   8   2  12     1362.05     1441.69     43.71 o 
   9   2  12      316.38      312.55     35.56 o 
  10   2  12      409.23      542.05     52.86 o 
  -9   3  12      486.52      485.15     27.46 o 
  -8   3  12     2106.93     2225.75     61.88 o 
  -7   3  12       96.01       95.26     15.88 o 
  -6   3  12     2168.00     2140.28     68.65 o 
  -5   3  12      214.33      203.21     18.87 o 
  -4   3  12      335.30      351.78     15.64 o 
  -3   3  12      481.45      476.69     14.82 o 
  -2   3  12      160.75      153.87      8.70 o 
  -1   3  12       47.44       56.82      5.81 o 
   0   3  12        7.42        5.24      4.65 o 
   1   3  12       96.25       87.73      7.49 o 
   2   3  12     1920.41     1879.44     42.40 o 
   3   3  12      396.13      405.84     20.18 o 
   4   3  12     1867.26     1894.97     55.13 o 
   5   3  12       24.28       24.31      6.32 o 
   6   3  12      991.78     1047.77     32.78 o 
   7   3  12     1179.73     1190.57     36.84 o 
   8   3  12      624.54      694.85     35.03 o 
   9   3  12      288.49      318.39     24.24 o 
  10   3  12       68.90       65.35     24.99 o 
  -9   4  12      338.64      373.39     24.09 o 
  -8   4  12     1142.82     1141.28     40.38 o 
  -7   4  12      505.81      479.36     24.77 o 
  -6   4  12      769.77      784.52     38.58 o 
  -5   4  12      982.76      985.46     30.66 o 
  -4   4  12      325.96      314.97     18.87 o 
  -3   4  12       67.46       69.38      7.23 o 
  -2   4  12      691.56      699.31     19.12 o 
  -1   4  12       26.08       27.05      5.46 o 
   0   4  12     1031.18      965.46     27.16 o 
   1   4  12       35.96       30.75      5.29 o 
   2   4  12      863.64      906.91     23.20 o 
   3   4  12        1.15        8.35      6.27 o 
   4   4  12     1769.64     1787.77     60.48 o 
   5   4  12     2440.56     2393.28    133.59 o 
   6   4  12        2.69        7.89      6.45 o 
   7   4  12      388.15      436.05     26.27 o 
   8   4  12      203.23      230.61     20.32 o 
   9   4  12        4.46        7.66      9.02 o 
  10   4  12      238.11      236.02     21.24 o 
  11   4  12       13.26       23.07     21.14 o 
  -8   5  12      709.10      766.75     32.84 o 
  -7   5  12     1020.67     1026.15     39.35 o 
  -6   5  12      211.38      211.08     16.91 o 
  -5   5  12       82.12       78.41     12.04 o 
  -4   5  12       36.49       36.30      7.54 o 
  -3   5  12      836.32      843.72     22.25 o 
  -2   5  12       34.78       38.88      6.03 o 
  -1   5  12       43.52       40.03      5.92 o 
   0   5  12     1444.16     1418.79     29.82 o 
   1   5  12        1.80        0.73      3.88 o 
   2   5  12     1500.13     1478.69     29.79 o 
   3   5  12     3367.14     3316.79     56.78 o 
   4   5  12       12.48       15.63      5.61 o 
   5   5  12     2962.10     3055.86     73.93 o 
   6   5  12      564.58      537.22     28.59 o 
   7   5  12      680.37      756.68     37.00 o 
   8   5  12     1993.20     1979.67     68.26 o 
   9   5  12      135.11      139.68     16.85 o 
  10   5  12      344.33      351.68     25.06 o 
  11   5  12        3.47      -14.42     14.42 o 
  -8   6  12       66.24       64.84     14.10 o 
  -7   6  12       19.92       14.68      9.75 o 
  -6   6  12      378.08      413.94     23.28 o 
  -5   6  12       43.48       40.13     10.32 o 
  -4   6  12       24.92       17.08      6.80 o 
  -3   6  12      121.25      120.56      8.97 o 
  -2   6  12      219.84      216.49     11.05 o 
  -1   6  12     1159.43     1184.62     26.89 o 
   0   6  12      772.75      764.49     19.95 o 
   1   6  12     2388.16     2380.94     44.06 o 
   2   6  12      233.35      242.56     10.42 o 
   3   6  12     4856.34     4740.84     78.01 o 
   4   6  12     1347.45     1292.77     30.94 o 
   5   6  12     1736.40     1790.49     48.47 o 
   6   6  12     1641.20     1691.75     47.64 o 
   7   6  12      360.74      360.51     23.81 o 
   8   6  12       60.50       91.67     13.84 o 
   9   6  12        0.26       10.30      9.61 o 
  10   6  12        7.38        8.65      9.60 o 
  11   6  12       21.31       50.94     23.07 o 
  12   6  12      102.35      121.10     29.79 o 
  -7   7  12       30.16       22.23     11.27 o 
  -6   7  12      100.24      126.72     14.85 o 
  -5   7  12      251.24      273.01     18.66 o 
  -4   7  12        4.27       -1.98      6.73 o 
  -3   7  12     1180.91     1176.96     27.92 o 
  -2   7  12     1089.81     1037.80     38.72 o 
  -1   7  12     2171.57     2185.53     42.96 o 
   0   7  12      303.17      329.96     20.89 o 
   1   7  12     1833.72     1818.95     36.04 o 
   2   7  12     1773.22     1679.80     33.48 o 
   3   7  12      816.89      827.06     28.31 o 
   4   7  12      857.13      876.20     27.94 o 
   5   7  12      101.20      102.07      8.42 o 
   6   7  12      291.80      286.75     21.44 o 
   7   7  12      391.52      410.40     20.49 o 
   8   7  12      116.02       99.75     12.02 o 
   9   7  12      240.63      236.40     32.16 o 
  10   7  12      271.68      317.35     23.83 o 
  11   7  12       49.95       56.70     22.10 o 
  12   7  12       21.08       19.22     19.22 o 
  -7   8  12        7.87       10.48     10.45 o 
  -6   8  12      109.31       93.17     15.42 o 
  -5   8  12      183.02      193.67     18.73 o 
  -4   8  12      220.58      194.21     24.28 o 
  -3   8  12     1325.42     1271.27     29.98 o 
  -2   8  12      166.32      168.38     10.33 o 
  -1   8  12      350.92      317.25     17.89 o 
   0   8  12     1305.65     1305.10     29.09 o 
   1   8  12      153.02      141.32      8.77 o 
   2   8  12     1962.03     1901.69     37.36 o 
   3   8  12       92.21       98.54      8.63 o 
   4   8  12     1129.40     1099.73     28.13 o 
   5   8  12      756.14      726.93     21.28 o 
   6   8  12        1.42        7.06      6.27 o 
   7   8  12      280.61      307.65     27.43 o 
   8   8  12      490.76      491.58     23.03 o 
   9   8  12      311.93      320.94     24.90 o 
  10   8  12        1.85        1.07      7.79 o 
  11   8  12      146.98      184.96     19.60 o 
  12   8  12       63.18       66.51     18.31 o 
  -6   9  12       18.06        8.82      8.04 o 
  -5   9  12      211.18      214.20     15.17 o 
  -4   9  12       83.66       98.35     11.30 o 
  -3   9  12      288.25      279.32     13.61 o 
  -2   9  12      496.22      505.66     17.38 o 
  -1   9  12       10.55       22.47      6.02 o 
   0   9  12     4073.54     4016.52     86.90 o 
   1   9  12      933.57      948.99     23.68 o 
   2   9  12     1527.72     1451.19     45.77 o 
   3   9  12     1122.20     1071.61     28.18 o 
   4   9  12        8.92       10.03      5.12 o 
   5   9  12      320.39      314.47     13.92 o 
   6   9  12       25.49       18.99      5.62 o 
   7   9  12      662.14      689.32     28.94 o 
   8   9  12       20.74       19.75      8.09 o 
   9   9  12      687.43      726.40     32.13 o 
  10   9  12     1313.15     1381.75     52.71 o 
  11   9  12       62.28       54.01     14.32 o 
  12   9  12       74.34       89.41     19.15 o 
  -5  10  12       83.95       72.08     12.21 o 
  -4  10  12      842.63      897.22     34.26 o 
  -3  10  12      446.56      476.03     21.85 o 
  -2  10  12     1191.17     1161.32     28.77 o 
  -1  10  12     1232.61     1285.70     30.29 o 
   0  10  12     1094.61     1053.15     30.87 o 
   1  10  12     1292.88     1228.12     32.03 o 
   2  10  12      144.66      138.68     10.55 o 
   3  10  12       38.07       33.52      6.48 o 
   4  10  12       43.75       52.80      7.28 o 
   5  10  12      320.28      351.66     14.85 o 
   6  10  12        0.01       -0.59      4.59 o 
   7  10  12       17.84       22.45      5.76 o 
   8  10  12      506.59      508.70     23.74 o 
   9  10  12       25.99       11.92      7.90 o 
  10  10  12       54.22       83.17     12.54 o 
  11  10  12      560.63      617.61     28.41 o 
  12  10  12        4.42       -2.93     11.62 o 
  -4  11  12      426.87      373.17     19.51 o 
  -3  11  12      601.00      659.86     25.80 o 
  -2  11  12      889.01      874.78     30.77 o 
  -1  11  12     2069.50     2064.17     58.12 o 
   0  11  12      141.12      144.78     11.59 o 
   1  11  12       23.42       25.32      6.87 o 
   2  11  12       45.41       32.69      6.94 o 
   3  11  12      457.14      440.98     17.31 o 
   4  11  12      415.84      424.71     16.82 o 
   5  11  12        9.39       12.53      5.36 o 
   6  11  12      233.24      227.51     15.76 o 
   7  11  12      148.06      152.56     13.49 o 
   8  11  12      193.47      200.89     15.47 o 
   9  11  12      880.71      836.18     32.47 o 
  10  11  12      223.59      195.19     20.32 o 
  11  11  12      318.60      361.06     35.49 o 
  12  11  12        0.48        5.61     16.82 o 
  -3  12  12      826.28      850.02     29.05 o 
  -2  12  12       97.61      101.96      9.73 o 
  -1  12  12       84.70       59.71      8.11 o 
   0  12  12      112.15      119.89     10.67 o 
   1  12  12       20.09       24.03      7.09 o 
   2  12  12     1068.06     1041.81     37.45 o 
   3  12  12       70.34       92.48      9.32 o 
   4  12  12      103.33       99.57     11.80 o 
   5  12  12      411.03      396.68     22.94 o 
   6  12  12      264.48      265.88     17.12 o 
   7  12  12      221.88      229.58     16.25 o 
   8  12  12        2.81       -0.44      7.01 o 
   9  12  12      348.15      351.40     20.84 o 
  10  12  12       77.68       74.10     19.96 o 
  11  12  12      655.51      738.59     31.65 o 
  -2  13  12      241.60      241.55     15.69 o 
  -1  13  12       25.42       25.10      6.95 o 
   0  13  12      382.79      369.36     17.77 o 
   1  13  12      135.28      120.83     10.99 o 
   2  13  12        4.19        8.33      5.82 o 
   3  13  12      126.41      123.11     10.34 o 
   4  13  12      231.20      237.64     16.38 o 
   5  13  12       27.78       47.61      9.86 o 
   6  13  12       18.02       30.86      8.68 o 
   7  13  12       18.60       30.90      9.17 o 
   8  13  12      340.72      334.34     20.25 o 
   9  13  12      311.72      354.99     21.36 o 
  10  13  12      858.26      922.18     35.25 o 
  11  13  12        3.87       21.97      9.79 o 
  -1  14  12      101.64      118.29     11.36 o 
   0  14  12       27.59       20.24      7.39 o 
   1  14  12        8.96        9.29      6.62 o 
   2  14  12        1.84        5.76      5.99 o 
   3  14  12      379.92      379.18     32.50 o 
   4  14  12      466.15      452.30     22.86 o 
   5  14  12      150.27      145.12     14.01 o 
   6  14  12      471.54      543.15     25.37 o 
   7  14  12      199.60      170.48     15.30 o 
   8  14  12      886.64      915.89     61.84 o 
   9  14  12       31.72       38.94     10.55 o 
  10  14  12      194.13      233.54     37.48 o 
   1  15  12      167.21      165.72     15.49 o 
   2  15  12        8.07        5.87      7.00 o 
   3  15  12        8.01        6.73      9.51 o 
   4  15  12       87.42      106.70     16.39 o 
   5  15  12      119.34      129.52     17.24 o 
   6  15  12      652.12      572.80     46.13 o 
   7  15  12      105.30      115.33     24.03 o 
   8  15  12      219.38      227.78     33.64 o 
   9  15  12      336.04      293.13     38.44 o 
  -3  -5  13        1.74        1.92     20.18 o 
  -2  -5  13      445.98      415.36     30.19 o 
  -5  -4  13      217.03      221.07     24.90 o 
  -4  -4  13      758.39      833.66     55.74 o 
  -3  -4  13      291.70      298.27     47.57 o 
  -2  -4  13      150.43      130.44     15.14 o 
  -1  -4  13      901.73      864.53     42.22 o 
   0  -4  13       74.99       50.43     13.67 o 
   1  -4  13       76.98       61.23     14.55 o 
   2  -4  13      140.65      186.97     20.76 o 
  -7  -3  13      544.02      566.44     39.78 o 
  -6  -3  13      598.06      602.71     28.24 o 
  -5  -3  13      324.32      295.74     26.53 o 
  -4  -3  13      128.85      113.80     18.93 o 
  -3  -3  13     1215.20     1211.12    170.59 o 
  -2  -3  13       46.06       38.24     22.10 o 
  -1  -3  13      174.83      192.73     16.58 o 
   0  -3  13      264.01      239.37     20.83 o 
   1  -3  13       24.25       26.71      9.33 o 
   2  -3  13       31.40       25.01      9.55 o 
   3  -3  13        2.66        3.48     10.31 o 
   4  -3  13      119.45       98.08     28.83 o 
  -7  -2  13     1122.84     1146.32     39.79 o 
  -6  -2  13        9.08        8.98      7.33 o 
  -5  -2  13      757.94      751.42     25.54 o 
  -4  -2  13      551.14      480.61     24.10 o 
  -3  -2  13     1336.78     1291.43     41.50 o 
  -2  -2  13      679.24      639.29     27.00 o 
  -1  -2  13        0.41        3.26      7.03 o 
   0  -2  13       96.75      101.15     16.14 o 
   1  -2  13        8.28        5.52      5.92 o 
   2  -2  13        9.14       11.27      6.42 o 
   3  -2  13        7.39       11.35      6.74 o 
   4  -2  13        0.56       -2.49      6.35 o 
   5  -2  13      843.61      853.72     36.41 o 
  -8  -1  13       62.11       51.94     12.42 o 
  -7  -1  13     1026.56     1014.30     37.08 o 
  -6  -1  13      710.94      647.20     28.56 o 
  -5  -1  13      658.87      629.92     29.55 o 
  -4  -1  13      976.07      954.60     29.01 o 
  -3  -1  13       23.33       11.23      6.66 o 
  -2  -1  13        4.35       12.25      6.52 o 
  -1  -1  13       76.11       69.47      7.98 o 
   0  -1  13       14.20       16.98      6.83 o 
   1  -1  13       30.82       29.43      7.40 o 
   2  -1  13       19.74       11.93      7.24 o 
   3  -1  13      590.91      570.95     22.01 o 
   4  -1  13      148.68      143.97     12.48 o 
   5  -1  13      597.26      622.81     23.96 o 
   6  -1  13       88.83      118.47     13.78 o 
  -8   0  13      856.14      734.00     31.83 o 
  -7   0  13      264.33      262.48     19.47 o 
  -6   0  13     1786.55     1793.69     46.14 o 
  -5   0  13       99.46       74.75      9.04 o 
  -4   0  13      195.01      209.05     12.34 o 
  -3   0  13       14.85       22.48      6.56 o 
  -2   0  13        9.85        9.57      9.29 o 
  -1   0  13      437.14      398.71     17.79 o 
   0   0  13        0.30        0.08      5.39 o 
   1   0  13      129.23      130.03     10.59 o 
   2   0  13      300.73      272.88     18.15 o 
   3   0  13      764.71      782.15     25.66 o 
   4   0  13      803.60      768.07     31.77 o 
   5   0  13        8.98        4.33      6.38 o 
   6   0  13      242.80      241.35     25.34 o 
   7   0  13       46.43       66.84     14.60 o 
  -8   1  13      920.18      953.83     84.37 o 
  -7   1  13      364.73      365.05     19.47 o 
  -6   1  13      377.59      344.01     18.55 o 
  -5   1  13      138.72      144.38     11.16 o 
  -4   1  13      102.17      106.37      9.91 o 
  -3   1  13        4.91        7.45      5.82 o 
  -2   1  13      339.43      322.22     14.31 o 
  -1   1  13      114.12      117.33     10.49 o 
   0   1  13     1623.23     1533.28     40.64 o 
   1   1  13       56.27       72.17      8.86 o 
   2   1  13     1918.27     1925.97     45.47 o 
   3   1  13       92.24       92.82     13.18 o 
   4   1  13      430.17      454.90     18.94 o 
   5   1  13      108.46      120.04     11.02 o 
   6   1  13      500.64      519.87     20.76 o 
   7   1  13      734.11      835.26     37.40 o 
   8   1  13        0.78       -5.18      7.30 o 
  -8   2  13      429.11      413.11     24.57 o 
  -7   2  13      317.44      333.53     21.26 o 
  -6   2  13       78.41       65.21     10.48 o 
  -5   2  13       18.34       19.11      6.20 o 
  -4   2  13      444.64      466.52     17.53 o 
  -3   2  13       16.92        2.95      5.42 o 
  -2   2  13      273.06      275.99     14.82 o 
  -1   2  13      157.19      163.47     10.52 o 
   0   2  13     4877.03     4803.27     94.21 o 
   1   2  13      183.74      209.13     12.69 o 
   2   2  13     1130.23     1191.58     39.38 o 
   3   2  13      922.23      925.49     52.09 o 
   4   2  13      308.74      315.65     18.80 o 
   5   2  13     1378.09     1437.90     41.34 o 
   6   2  13       91.12      101.98     14.73 o 
   7   2  13      698.31      789.20     34.47 o 
   8   2  13       27.48       42.52      9.76 o 
   9   2  13        7.42       13.91     11.32 o 
  -8   3  13      293.60      294.58     21.72 o 
  -7   3  13       25.56        6.16      9.40 o 
  -6   3  13       80.86       71.88     12.18 o 
  -5   3  13       22.65       10.04      7.23 o 
  -4   3  13        0.98       -3.60      4.88 o 
  -3   3  13      204.15      205.04     11.94 o 
  -2   3  13     2302.68     2314.52     46.46 o 
  -1   3  13     1957.24     1945.14     52.10 o 
   0   3  13      167.75      168.76     10.39 o 
   1   3  13       34.66       45.61      8.18 o 
   2   3  13      248.77      265.24     20.39 o 
   3   3  13     1026.74     1027.27     35.50 o 
   4   3  13      197.15      184.44     24.03 o 
   5   3  13     1215.72     1261.77     49.67 o 
   6   3  13      413.30      386.92     32.68 o 
   7   3  13        0.92        9.28      7.04 o 
   8   3  13        9.03        3.40      9.61 o 
   9   3  13        3.49       14.32      9.26 o 
  -8   4  13      126.92      143.52     16.97 o 
  -7   4  13      114.68      125.31     15.41 o 
  -6   4  13       32.58       33.44     11.27 o 
  -5   4  13        0.07       -3.93      7.72 o 
  -4   4  13       27.08       35.40      6.97 o 
  -3   4  13      824.14      809.86     22.18 o 
  -2   4  13      652.26      629.88     18.80 o 
  -1   4  13      535.03      544.39     16.87 o 
   0   4  13       17.89        9.50      6.09 o 
   1   4  13     3201.95     3294.95     64.74 o 
   2   4  13     2138.35     2186.74     54.55 o 
   3   4  13     1137.61     1191.91     46.66 o 
   4   4  13     1173.11     1266.15     79.29 o 
   5   4  13      227.92      234.51     19.97 o 
   6   4  13      825.71      888.73     39.54 o 
   7   4  13      135.60      158.58     28.83 o 
   8   4  13       41.98       51.38     12.62 o 
   9   4  13      370.60      382.57     26.78 o 
  10   4  13        3.05        9.49      9.89 o 
  -7   5  13       39.26       37.58     11.87 o 
  -6   5  13      318.94      348.87     21.70 o 
  -5   5  13     1199.43     1188.16     46.50 o 
  -4   5  13        1.34        0.98      5.28 o 
  -3   5  13     2380.09     2346.58     72.24 o 
  -2   5  13       38.40       28.38      6.38 o 
  -1   5  13     1447.86     1441.59     31.53 o 
   0   5  13     1406.49     1346.50     29.50 o 
   1   5  13     1239.83     1195.70     26.90 o 
   2   5  13     3058.66     3176.02     86.62 o 
   3   5  13        2.64        2.27      6.20 o 
   4   5  13      392.74      394.60     24.35 o 
   5   5  13       16.19       24.85      9.23 o 
   6   5  13      287.58      275.90     29.31 o 
   7   5  13      553.78      549.05     36.04 o 
   8   5  13       94.34       68.48     13.62 o 
   9   5  13      126.42      111.67     16.39 o 
  10   5  13      221.16      215.19     21.14 o 
  -7   6  13      576.85      635.08     30.08 o 
  -6   6  13       98.20      100.42     14.40 o 
  -5   6  13      779.64      841.21     43.66 o 
  -4   6  13       55.53       58.60      8.06 o 
  -3   6  13     1710.84     1695.20     36.69 o 
  -2   6  13     2467.86     2523.29     48.75 o 
  -1   6  13      157.73      169.07     10.15 o 
   0   6  13     3042.77     2949.31     62.93 o 
   1   6  13      402.68      407.77     14.39 o 
   2   6  13      192.33      197.65      9.89 o 
   3   6  13       97.82      118.49     16.17 o 
   4   6  13      152.98      163.18     19.14 o 
   5   6  13      165.27      188.27     17.51 o 
   6   6  13       10.86       14.04     12.97 o 
   7   6  13       60.18       65.15     17.78 o 
   8   6  13      829.84      816.32     38.54 o 
   9   6  13      293.63      313.76     60.07 o 
  10   6  13       36.56       45.45     12.08 o 
  11   6  13        2.16       28.83     21.14 o 
  -7   7  13      232.04      251.01     21.06 o 
  -6   7  13       24.99       22.58     10.99 o 
  -5   7  13      859.64      825.56     28.33 o 
  -4   7  13      965.40      980.31     30.60 o 
  -3   7  13        4.66        6.99      5.56 o 
  -2   7  13     1300.94     1301.43     46.34 o 
  -1   7  13      575.02      590.26     18.19 o 
   0   7  13     1619.24     1653.44     34.76 o 
   1   7  13      719.56      720.39     21.20 o 
   2   7  13        6.17       13.35      4.81 o 
   3   7  13      589.15      581.56     16.85 o 
   4   7  13      271.56      294.66     13.30 o 
   5   7  13        0.24        4.28      5.49 o 
   6   7  13       73.48       73.03     13.82 o 
   7   7  13       13.60       16.82      7.91 o 
   8   7  13       42.15       76.72     14.08 o 
   9   7  13        0.15        3.15      8.47 o 
  10   7  13      334.37      322.40     36.52 o 
  11   7  13       82.25       93.22     26.91 o 
  -6   8  13      173.94      163.51     23.86 o 
  -5   8  13       58.18       74.56     11.16 o 
  -4   8  13     1485.25     1569.24     41.63 o 
  -3   8  13     1049.96     1066.75     29.31 o 
  -2   8  13      484.88      458.09     16.88 o 
  -1   8  13     1365.66     1389.89     31.56 o 
   0   8  13      118.98      117.28      8.79 o 
   1   8  13      767.81      763.40     25.15 o 
   2   8  13      576.60      545.42     16.63 o 
   3   8  13       92.27       95.62      9.85 o 
   4   8  13       47.32       50.76      6.08 o 
   5   8  13      414.90      430.88     20.58 o 
   6   8  13      224.82      249.64     24.41 o 
   7   8  13        0.22       14.16      7.42 o 
   8   8  13      491.64      509.67     24.31 o 
   9   8  13       57.10       75.68     12.27 o 
  10   8  13      109.52      139.95     18.01 o 
  11   8  13     1287.06     1374.51     55.12 o 
  -5   9  13     1483.70     1582.66     51.33 o 
  -4   9  13       53.66       65.45     10.54 o 
  -3   9  13     1040.44     1000.40     31.24 o 
  -2   9  13        0.36        2.29      5.30 o 
  -1   9  13      495.47      497.71     17.24 o 
   0   9  13      605.09      618.19     21.51 o 
   1   9  13      209.02      215.70     11.11 o 
   2   9  13       14.47       15.67      5.54 o 
   3   9  13      407.40      388.42     14.04 o 
   4   9  13      176.90      175.17     11.65 o 
   5   9  13       44.26       43.32      7.07 o 
   6   9  13      368.78      369.82     19.24 o 
   7   9  13      311.75      297.16     18.29 o 
   8   9  13        1.34        4.79      7.61 o 
   9   9  13      550.40      636.91     28.84 o 
  10   9  13      298.35      336.77     21.39 o 
  11   9  13      457.16      499.20     26.17 o 
  -5  10  13      317.60      358.86     20.44 o 
  -4  10  13        0.77       -0.10      6.90 o 
  -3  10  13      526.45      532.54     22.29 o 
  -2  10  13      262.78      300.22     14.35 o 
  -1  10  13        5.14        0.96      5.22 o 
   0  10  13      375.13      357.53     14.75 o 
   1  10  13        4.81        3.99      4.87 o 
   2  10  13      103.41      110.77      8.77 o 
   3  10  13      182.49      180.38     11.67 o 
   4  10  13       60.18       58.68      7.83 o 
   5  10  13       83.44      100.96      9.27 o 
   6  10  13       62.35       61.66      8.92 o 
   7  10  13     1115.14     1095.98     48.17 o 
   8  10  13      620.91      617.10     31.92 o 
   9  10  13      395.62      413.87     22.88 o 
  10  10  13      829.63      867.52     34.29 o 
  11  10  13       18.58       31.45     10.97 o 
  -4  11  13      238.95      267.98     17.60 o 
  -3  11  13        3.61        1.54      6.80 o 
  -2  11  13       12.65       18.07      6.59 o 
  -1  11  13        9.57        8.28      5.91 o 
   0  11  13      183.69      161.46     10.76 o 
   1  11  13       41.16       40.92      7.46 o 
   2  11  13       18.24       19.46      6.50 o 
   3  11  13      366.91      367.45     16.40 o 
   4  11  13       24.17       24.69      6.67 o 
   5  11  13      708.78      731.63     23.32 o 
   6  11  13      892.53      904.76     30.41 o 
   7  11  13        7.87        0.86      6.97 o 
   8  11  13      404.26      430.51     26.74 o 
   9  11  13       31.65       32.68      9.90 o 
  10  11  13      633.51      671.98     29.96 o 
  11  11  13      106.80      130.76     15.61 o 
  -3  12  13      285.61      299.31     23.30 o 
  -2  12  13        1.48        2.35      5.93 o 
  -1  12  13      103.23      109.51      9.95 o 
   0  12  13        0.67       -4.53      4.53 o 
   1  12  13      199.59      221.91     14.43 o 
   2  12  13       34.15       32.34      7.35 o 
   3  12  13      545.92      525.46     19.95 o 
   4  12  13      621.20      621.28     21.86 o 
   5  12  13       15.27        5.69      5.71 o 
   6  12  13      843.31      844.88     26.47 o 
   7  12  13       55.58       70.00     13.32 o 
   8  12  13      761.87      761.21     61.83 o 
   9  12  13      290.93      312.55     20.48 o 
  10  12  13        6.35       24.99      9.84 o 
  -1  13  13       25.50       29.03      7.09 o 
   0  13  13       57.83       52.16      8.22 o 
   1  13  13      357.88      405.90     19.24 o 
   2  13  13      444.49      453.05     19.45 o 
   3  13  13      120.98      117.54     11.01 o 
   4  13  13      318.71      348.23     16.87 o 
   5  13  13      142.20      137.54     11.28 o 
   6  13  13      201.47      198.03     18.79 o 
   7  13  13      675.45      699.97     29.64 o 
   8  13  13       54.24       67.67     11.80 o 
   9  13  13      135.93      140.84     23.66 o 
  10  13  13      115.09      113.99     18.70 o 
   0  14  13      256.76      259.67     26.63 o 
   1  14  13       38.12       49.65     15.81 o 
   2  14  13       36.12       39.23      8.35 o 
   3  14  13      105.69      139.26     13.59 o 
   4  14  13      543.43      556.15     21.62 o 
   5  14  13     1512.72     1507.23     57.60 o 
   6  14  13        7.23       10.96     10.81 o 
   7  14  13      282.97      346.58     26.84 o 
   8  14  13      304.79      308.74     26.16 o 
   9  14  13       46.55       38.31     14.42 o 
   3  15  13      398.03      405.58     27.18 o 
   4  15  13       95.62       93.35     16.56 o 
   5  15  13      458.22      432.62     29.81 o 
   6  15  13      240.83      236.20     22.70 o 
   7  15  13        1.40       14.86     10.13 o 
  -4  -3  14      156.38      147.05     35.56 o 
  -3  -3  14        1.15       -9.61     17.30 o 
  -2  -3  14      108.36       92.46     22.59 o 
  -1  -3  14       60.96       91.92     18.26 o 
   0  -3  14       34.22       35.98     13.23 o 
   1  -3  14      382.33      368.84     47.57 o 
  -5  -2  14       48.35       52.79     12.25 o 
  -4  -2  14       55.76       68.09     12.15 o 
  -3  -2  14      150.19      184.07     28.89 o 
  -2  -2  14       28.51       19.04     11.49 o 
  -1  -2  14       37.98       39.51     10.55 o 
   0  -2  14      386.61      388.06     47.09 o 
   1  -2  14        1.43        5.87     14.90 o 
   2  -2  14      439.89      442.92     28.58 o 
   3  -2  14      121.57      132.60     26.43 o 
  -6  -1  14        0.58        2.70     11.60 o 
  -5  -1  14        0.27       -0.30      7.20 o 
  -4  -1  14        1.02        6.88      7.74 o 
  -3  -1  14        0.63       -6.25      6.84 o 
  -2  -1  14       56.41       46.63     13.03 o 
  -1  -1  14        3.91       13.38      7.89 o 
   0  -1  14     1158.03     1184.33     42.68 o 
   1  -1  14      151.70      168.21     15.68 o 
   2  -1  14     1017.73     1004.25     31.25 o 
   3  -1  14      171.40      174.91     15.22 o 
   4  -1  14        1.09        6.44      8.18 o 
   5  -1  14      420.82      423.48     28.00 o 
  -6   0  14        0.06       -0.96      9.33 o 
  -5   0  14       22.28       22.41      8.41 o 
  -4   0  14       16.00       19.87      7.87 o 
  -3   0  14       82.60       83.33     10.54 o 
  -2   0  14     1007.97     1017.41     30.96 o 
  -1   0  14        0.35        0.14      6.52 o 
   0   0  14     1914.31     1960.54     60.92 o 
   1   0  14      496.12      428.45     23.50 o 
   2   0  14       16.11        9.94      8.09 o 
   3   0  14      574.66      574.12     22.30 o 
   4   0  14       11.99       17.93      7.42 o 
   5   0  14     1288.88     1305.35     42.99 o 
   6   0  14       97.21       97.49     15.19 o 
  -7   1  14       48.57       82.65     14.41 o 
  -6   1  14       71.12       90.91     12.08 o 
  -5   1  14       15.01        5.76      6.38 o 
  -4   1  14      391.14      400.41     17.13 o 
  -3   1  14      122.59      119.45     10.57 o 
  -2   1  14     2174.89     2143.07     53.96 o 
  -1   1  14     1434.53     1430.55     38.47 o 
   0   1  14       59.56       64.15      9.36 o 
   1   1  14      933.24      915.92     35.06 o 
   2   1  14      305.50      303.89     40.28 o 
   3   1  14     1322.15     1397.52     46.41 o 
   4   1  14      415.02      436.56     24.18 o 
   5   1  14      120.60      129.22     14.68 o 
   6   1  14       14.78       22.88      8.56 o 
   7   1  14       63.83       60.61     13.82 o 
  -7   2  14        0.22       -8.49      8.49 o 
  -6   2  14       88.85      109.13     14.62 o 
  -5   2  14      304.75      291.49     17.69 o 
  -4   2  14      762.93      801.57     24.35 o 
  -3   2  14     1877.99     1835.54     40.52 o 
  -2   2  14        3.27       -3.86      6.17 o 
  -1   2  14      261.73      258.51     14.95 o 
   0   2  14      327.05      324.55     16.53 o 
   1   2  14      881.45      897.38     34.22 o 
   2   2  14      961.20      996.94     36.56 o 
   3   2  14      202.01      201.25     16.05 o 
   4   2  14       32.50       48.03      9.79 o 
   5   2  14        5.32        9.21      8.13 o 
   6   2  14        2.76        1.24      6.99 o 
   7   2  14        3.88        2.24      9.01 o 
   8   2  14       84.34       86.50     24.03 o 
  -7   3  14       40.48       32.83     12.01 o 
  -6   3  14      181.37      191.08     17.69 o 
  -5   3  14     1753.85     1779.75     52.19 o 
  -4   3  14      156.22      169.09     12.97 o 
  -3   3  14      679.09      680.46     21.68 o 
  -2   3  14      246.87      257.05     13.49 o 
  -1   3  14      304.70      355.74     25.43 o 
   0   3  14     2115.16     2154.06     57.35 o 
   1   3  14       26.99       23.88      7.36 o 
   2   3  14      591.52      658.00     34.51 o 
   3   3  14      656.39      647.66     28.20 o 
   4   3  14       57.75       61.50     10.70 o 
   5   3  14       16.17       24.38      9.92 o 
   6   3  14       14.94       22.55      9.92 o 
   7   3  14       19.77       16.63      9.92 o 
   8   3  14        5.00        9.64      9.42 o 
  -7   4  14     1590.44     1651.62     51.95 o 
  -6   4  14      228.65      258.64     20.27 o 
  -5   4  14     1251.45     1214.09     34.98 o 
  -4   4  14     1158.93     1164.51     45.92 o 
  -3   4  14       66.29       73.81      9.65 o 
  -2   4  14     2653.27     2771.37     58.88 o 
  -1   4  14      672.96      628.21     21.87 o 
   0   4  14     1724.60     1737.36     47.82 o 
   1   4  14      379.36      406.82     20.03 o 
   2   4  14      217.37      224.03     15.10 o 
   3   4  14       95.38       88.32     18.74 o 
   4   4  14       22.22       23.80      9.84 o 
   5   4  14        4.11        1.00      7.62 o 
   6   4  14       72.14       82.59     14.32 o 
   7   4  14        9.67       21.98     10.13 o 
   8   4  14      470.71      465.82     29.28 o 
   9   4  14       13.22       17.30     10.62 o 
  -6   5  14      505.83      471.78     26.04 o 
  -5   5  14       66.11       70.31     10.34 o 
  -4   5  14     1291.55     1273.89     31.14 o 
  -3   5  14      168.39      190.04     11.41 o 
  -2   5  14     1723.80     1736.38     37.25 o 
  -1   5  14      516.59      512.26     21.92 o 
   0   5  14      168.47      158.49     11.53 o 
   1   5  14      155.79      150.48     13.29 o 
   2   5  14       33.33       35.68      8.39 o 
   3   5  14       19.43       14.52      9.16 o 
   4   5  14       53.54       43.72     11.20 o 
   5   5  14      174.39      182.01     18.31 o 
   6   5  14      948.96      959.99     42.56 o 
   7   5  14       10.12       19.93     10.39 o 
   8   5  14      301.76      345.24     25.72 o 
   9   5  14       98.25       69.19     14.50 o 
  -6   6  14      573.41      525.95     27.70 o 
  -5   6  14      726.82      764.71     37.78 o 
  -4   6  14      113.70      124.93     12.07 o 
  -3   6  14      518.99      536.81     20.14 o 
  -2   6  14        0.97        3.43      5.25 o 
  -1   6  14      264.04      262.72     12.47 o 
   0   6  14       19.10       30.04      6.03 o 
   1   6  14      498.44      539.38     17.10 o 
   2   6  14      320.80      363.17     24.21 o 
   3   6  14        0.01        0.81      6.05 o 
   4   6  14      247.85      243.01     20.25 o 
   5   6  14       15.73        9.98     12.97 o 
   6   6  14      335.64      365.81     25.32 o 
   7   6  14      353.49      330.04     24.46 o 
   8   6  14       56.91       63.15     13.62 o 
   9   6  14      134.38      178.99     20.18 o 
  10   6  14        0.21       -1.03      9.02 o 
  -6   7  14      233.26      221.56     30.66 o 
  -5   7  14     1700.37     1778.19     67.14 o 
  -4   7  14      121.62      140.07     14.57 o 
  -3   7  14      735.73      751.43     22.64 o 
  -2   7  14       44.81       38.74      8.29 o 
  -1   7  14      536.13      523.58     17.64 o 
   0   7  14      277.92      280.35     16.17 o 
   1   7  14      100.89      110.21      9.20 o 
   2   7  14       70.16       60.31      6.98 o 
   3   7  14      127.81      122.30     13.32 o 
   4   7  14      355.74      376.45     44.69 o 
   5   7  14      533.75      575.18     31.33 o 
   6   7  14       10.38       -5.15      7.38 o 
   7   7  14      197.89      221.31     20.08 o 
   8   7  14        0.84       -1.55      8.53 o 
   9   7  14      639.34      766.35     38.29 o 
  10   7  14      514.10      549.85     33.25 o 
  -5   8  14      113.88      133.53     13.40 o 
  -4   8  14       77.06       87.22     11.30 o 
  -3   8  14       35.63       28.93      6.91 o 
  -2   8  14      132.65      152.30     10.94 o 
  -1   8  14      251.11      271.22     14.24 o 
   0   8  14       14.59        7.80      5.22 o 
   1   8  14       43.52       42.75      7.25 o 
   2   8  14      124.63      130.85      9.13 o 
   3   8  14     1039.42     1031.82     25.06 o 
   4   8  14       24.20       28.47      6.57 o 
   5   8  14      631.60      657.88     26.22 o 
   6   8  14      144.68      190.97     15.47 o 
   7   8  14      119.51      160.77     17.92 o 
   8   8  14     1590.39     1655.79     61.44 o 
   9   8  14       10.49       17.05     10.39 o 
  10   8  14      131.20      144.27     18.46 o 
  -4   9  14      235.41      235.40     16.38 o 
  -3   9  14      114.33      112.65     12.07 o 
  -2   9  14        2.56        6.36      5.79 o 
  -1   9  14        1.72       -4.65      4.93 o 
   0   9  14       65.77       48.03      7.36 o 
   1   9  14      406.29      397.62     15.35 o 
   2   9  14        6.36       10.90      5.83 o 
   3   9  14      606.40      612.15     18.38 o 
   4   9  14      104.98      112.69     11.27 o 
   5   9  14      377.19      394.43     16.56 o 
   6   9  14     1839.26     1909.49     53.97 o 
   7   9  14      117.41      138.94     13.97 o 
   8   9  14      714.34      698.77     29.57 o 
   9   9  14        2.24        6.66     11.53 o 
  10   9  14      176.97      176.57     22.59 o 
  -4  10  14       37.62       16.76      8.39 o 
  -3  10  14       44.83       35.26      9.11 o 
  -2  10  14        8.50        7.26      6.06 o 
  -1  10  14      172.36      179.16     11.59 o 
   0  10  14      557.62      566.85     18.95 o 
   1  10  14      531.38      516.46     21.40 o 
   2  10  14       10.85        4.40      5.23 o 
   3  10  14      238.84      219.21     11.58 o 
   4  10  14     1649.59     1668.91     40.19 o 
   5  10  14      916.83      898.90     26.59 o 
   6  10  14      590.75      624.75     26.69 o 
   7  10  14       25.48       18.78      8.68 o 
   8  10  14      172.20      179.50     19.08 o 
   9  10  14      150.58      171.22     16.23 o 
  10  10  14        1.72        2.12      8.20 o 
  -3  11  14        5.48       16.25      7.92 o 
  -2  11  14      125.53      133.41     10.89 o 
  -1  11  14      339.52      331.08     21.19 o 
   0  11  14       26.68       24.59      6.81 o 
   1  11  14      440.32      410.99     16.44 o 
   2  11  14      771.05      736.55     29.95 o 
   3  11  14     1007.70     1050.62     35.37 o 
   4  11  14      435.46      424.67     21.05 o 
   5  11  14      197.08      196.80     12.74 o 
   6  11  14      333.31      310.26     15.47 o 
   7  11  14      467.98      506.93     29.57 o 
   8  11  14       36.62       44.06     11.74 o 
   9  11  14      177.68      193.37     17.38 o 
  10  11  14      292.71      278.28     26.48 o 
  -1  12  14       97.85       94.58     10.01 o 
   0  12  14      283.67      305.63     15.11 o 
   1  12  14      940.03      947.48     26.07 o 
   2  12  14       31.54       17.89      6.29 o 
   3  12  14      679.42      718.76     32.70 o 
   4  12  14       49.12       58.82      8.99 o 
   5  12  14      293.13      299.11     15.52 o 
   6  12  14       20.50       28.73      7.68 o 
   7  12  14      276.11      257.27     18.66 o 
   8  12  14      466.50      515.12     34.43 o 
   9  12  14        0.09        0.77      9.60 o 
   0  13  14       33.39       26.25      7.52 o 
   1  13  14      648.89      628.94     25.12 o 
   2  13  14        9.64        4.19      7.63 o 
   3  13  14      452.14      475.55     20.20 o 
   4  13  14       38.82       37.35      8.55 o 
   5  13  14      186.31      180.05     12.78 o 
   6  13  14      684.32      697.91     30.54 o 
   7  13  14       89.50       98.71     11.99 o 
   8  13  14       31.82       41.95     13.54 o 
   9  13  14        9.88       11.50     12.97 o 
   2  14  14      179.45      161.33     15.49 o 
   3  14  14       44.58       32.75      9.53 o 
   4  14  14      190.48      172.20     14.96 o 
   5  14  14       50.23       49.83      9.90 o 
   6  14  14      195.15      152.94     14.29 o 
   7  14  14       26.13       35.64     12.25 o 
  -3  -1  15      464.38      476.06     30.58 o 
  -2  -1  15      537.59      567.55     31.99 o 
  -1  -1  15     1010.87      867.86     71.12 o 
   0  -1  15      222.08      184.53     36.52 o 
   1  -1  15      338.88      389.24     48.05 o 
   2  -1  15       37.16       41.33     24.03 o 
  -4   0  15      242.31      266.79     19.33 o 
  -3   0  15     1405.93     1399.26     45.00 o 
  -2   0  15      282.90      275.03     39.38 o 
  -1   0  15      106.48      134.74     19.98 o 
   0   0  15      974.47      938.04     48.02 o 
   1   0  15       25.44       26.35     12.44 o 
   2   0  15      509.47      467.49     32.09 o 
   3   0  15       15.01        9.26     10.83 o 
  -5   1  15      914.15      939.10     42.84 o 
  -4   1  15      289.75      287.95     17.48 o 
  -3   1  15      150.68      177.80     14.21 o 
  -2   1  15     1477.56     1595.75     44.77 o 
  -1   1  15        2.82        8.32      7.12 o 
   0   1  15      374.85      384.20     23.56 o 
   1   1  15      215.01      196.63     17.34 o 
   2   1  15      138.55      134.62     14.97 o 
   3   1  15      142.32      175.84     20.94 o 
   4   1  15       44.97       58.36     14.77 o 
   5   1  15        7.25        4.74     10.13 o 
  -5   2  15       92.84       87.97     12.56 o 
  -4   2  15      922.50      910.37     38.42 o 
  -3   2  15       66.80       64.16     12.80 o 
  -2   2  15      724.94      746.38     32.18 o 
  -1   2  15      166.56      152.34     12.86 o 
   0   2  15      212.62      240.24     15.15 o 
   1   2  15      218.47      234.16     18.24 o 
   2   2  15       79.22       69.48     11.63 o 
   3   2  15       35.68       24.54      9.21 o 
   4   2  15        6.94       10.43      7.87 o 
   5   2  15       21.70       30.33     12.01 o 
   6   2  15       54.04       60.55     22.10 o 
  -5   3  15      347.33      377.39     40.40 o 
  -4   3  15      732.14      746.39     26.09 o 
  -3   3  15      912.74      927.99     29.22 o 
  -2   3  15      277.58      279.01     16.34 o 
  -1   3  15      715.66      748.67     26.25 o 
   0   3  15      129.88      134.92     16.48 o 
   1   3  15       13.01       12.25      7.75 o 
   2   3  15       10.81       11.73      7.66 o 
   3   3  15       28.49       31.05      9.05 o 
   4   3  15      176.11      190.03     19.57 o 
   5   3  15       30.17       21.34      9.92 o 
   6   3  15      445.08      501.68     46.13 o 
   7   3  15       93.18       81.69     24.03 o 
  -5   4  15      732.19      738.13     40.78 o 
  -4   4  15      149.11      186.50     15.68 o 
  -3   4  15      848.07      896.05     28.49 o 
  -2   4  15       81.82       77.85     10.07 o 
  -1   4  15        8.29       15.65      8.17 o 
   0   4  15      161.84      143.15     13.59 o 
   1   4  15       39.94       36.06     19.36 o 
   2   4  15       12.27       22.20     11.05 o 
   3   4  15      106.88      106.28     15.87 o 
   4   4  15      451.86      501.81     30.10 o 
   5   4  15       42.02       42.86     12.45 o 
   6   4  15      358.54      378.69     39.40 o 
   7   4  15      558.61      579.53     50.94 o 
  -5   5  15     1076.85     1106.44     40.45 o 
  -4   5  15      477.58      454.65     24.88 o 
  -3   5  15        3.75        5.93      6.98 o 
  -2   5  15      189.34      172.24     13.12 o 
  -1   5  15       97.04       88.63     10.34 o 
   0   5  15       51.44       68.67     10.67 o 
   1   5  15       97.25       91.45     11.81 o 
   2   5  15      174.39      207.58     37.96 o 
   3   5  15      523.75      555.09     31.46 o 
   4   5  15        2.85       -3.89     12.01 o 
   5   5  15      455.19      504.52     68.24 o 
   6   5  15       38.77       67.65     14.22 o 
   7   5  15      228.32      244.40     30.75 o 
   8   5  15      230.66      283.52     38.44 o 
  -5   6  15       14.89       20.63      8.26 o 
  -4   6  15      146.56      145.66     13.31 o 
  -3   6  15      112.31      100.39     10.34 o 
  -2   6  15       22.84       15.64      7.68 o 
  -1   6  15      167.62      155.60     12.36 o 
   0   6  15      250.41      226.03     19.33 o 
   1   6  15      811.97      878.29     31.13 o 
   2   6  15      104.57      118.16     12.95 o 
   3   6  15      825.82      837.90     39.92 o 
   4   6  15      142.20      168.30     23.07 o 
   5   6  15      469.70      506.64     30.49 o 
   6   6  15      763.53      856.91     41.19 o 
   7   6  15        5.04       16.50      9.92 o 
   8   6  15      664.36      724.65     58.63 o 
  -4   7  15        4.83        2.31      6.98 o 
  -3   7  15       81.21       70.09      8.98 o 
  -2   7  15        2.43       -1.82      5.45 o 
  -1   7  15     1293.89     1277.13     30.85 o 
   0   7  15       23.69       32.96      7.00 o 
   1   7  15      689.86      730.60     24.29 o 
   2   7  15      210.89      223.81     16.08 o 
   3   7  15       47.74       43.62     13.91 o 
   4   7  15      294.45      342.92     40.37 o 
   5   7  15       90.23      116.91     16.56 o 
   6   7  15     1509.03     1531.51     59.39 o 
   7   7  15      286.22      299.64     24.35 o 
   8   7  15        1.07        2.40      8.83 o 
   9   7  15        0.97      -12.49     12.49 o 
  -4   8  15       10.53        2.35      7.25 o 
  -3   8  15       26.84       18.56      7.07 o 
  -2   8  15        9.00        1.53      6.02 o
[truncated: 8,202 more chars]
